# Supplementary material for: Activity-dependent compartmentalization of dendritic mitochondria morphology through local regulation of fusion-fission balance in neurons in vivo
Source: Nat Commun. 2024 Mar 8;15:2142. doi: 10.1038/s41467-024-46463-w (PMC10923867; doi:10.1038/s41467-024-46463-w)
Supplement: Supplementary file 4 — Source Data [file 41467_2024_46463_MOESM4_ESM.xlsx]

## Sheet: Figure 1-e
Basal	Apical Oblique	Apical Tuft
2.166	3.124	22.199
2.446	2.475	31.406
2.306	4.843	11.443
4.123	1.076
2.236	3.561
	2.036	20.417
3.005	3.171	13.175
	5.656	15.215
1.328	2.346	3.712
2.935	3.063	8.227
4.961
1.677	3.557
1.537	4.989	1.48
2.585	1.226	2.014
5.52	0.902	3.542
	1.141	9.595
5.311	1.058	34.306
	3.333	1.467
		7.072
1.3	0.886	7.539
1.566	5.309	8.703
1.384	3.117	24.954
2.205	4.994	8.53
1.957	1.21	18.57
4.082	4.096	2.145
1.645	1.058	5.341
	4.38	4.66
5.471	1.547	4.827
4.898	4.703	6.275
1.867	1.312
0.692	2.801
		9.526
0.955	2.242	9.976
1.991	13.945	21.389
1.871		3.294
2.137	1.054	10.508
4.078	7.892	6.521
1.394	8.404	0.764
3.364	1.772
0.865	2.35	10.941
2.205	1.949	5.265
8.365	2.148	27.018
3.433		19.286
3.138	2.421
	6.476
2.815	4.767	14.862
2.509	1.764	7.854
1.91	1.311	1.708
3.415	1.869	1.949
2.715		3.037
1.488	1.856	7.636
8.093	3.38	3.487
2.917	3.188	4.57
14.031	3.383	16.329
1.765	1.708	11.22
2.863	2.935	6.464
	6.784	13.64
2.711		5.283
2.762	1.107	2.233
0.744	2.518	11.326
2.769	2.256	11.758
5.348	2.289	42.409
	2.998	5.565
3.375	3.691	6.367
2.79		10.67
0.882	2.579	11.005
1.154	3.853	6.067
	1.467	10.804
1.16	1.683
1.478	3.763
9.242
	1.899
1.863	2.458
5.416	3.094
3.251
4.501	1.058
1.223	2.455
3.347	5.647
3.412	3.234
7.776
1.317	2.649
1.431	4.705
	3.57
3.305	1.861
5.034
6.468	1.957
4.336	3.167
12.005	0.902
	1.226
5.065	3.738
4.42	2.854
3.985	0.923
11.153	0.923
1.229	1.942
	2.014
2.72
2.352	1.519
1.229	2.392
4.766	3.262
1.045	1.981
	1.628
7.473	1.785
5.536	1.054
6.521
1.277
1.367
1.594
6.33
9.831
4.926
2.264
1.394
1.751
2.079
3.951
6.935
5.118
1.941
4.197
1.871
1.473
3.239
4.634
4.852
18.051
	8.514	30.766
	3.261	28.772
	1.274	19.429
	8.381	19.244
	2.421	12.057
	4.282	8.568
	2.179	12.813
	0.995	17.151
	2.742	5.782
	4.016	5.983
	5.927	20.341
	3.121	14.23
	3.304	15.849
	6.636	8.048
	14.258	10.117
	1.551	5.08
	2.481	19.043
	3.565	5.08
	2.025	16.166
	11.089
	4.766
	8.734
	3.803
	1.403
	1.223
	4.231
	3.467
	2.37
	3.06
	4.618
	1.681
	3.18
	3.103
	8.689
	3.81
	2.284
	2.827
	1.176
	4.575
	5.471
	3.192
	6.281
	2.891
3.095	1.454	47.912
3.003	3.974	17.507
1.143	3.166	41.552
1.531	16.788	13.707
2.48	6.053	27.643
1.032	6.563	15.034
3.646	4.015	7.588
3.878	2.653	13.613
1.795	5.983	17.482
1.808	1.357	17.009
3.366	8.241	31.033
2.918	5.579	29.594
2.875	1.603
7.047	5.368
2.716	2.9
5.765	4.315
2.323	4.041
1.531	2.888
2.459	15.314
1.36	7.137
1.176	5.764
1.632	11.78
4.31	6.081
2.458	8.363
2.839	6.377
6.534	5.758
4.983	1.201
1.109	4.955
9.483	3.292
2.511	8.782
1.523	2.982
2.409	6.499
3.681	5.397
7.782	3.694
1.39	1.372
3.678	2.793
2.021	11.012
1.464	7.573
2.414	1.476
3.507	5.373
6.79	2.984
3.316	5.04
2.462	19.082
0.98	3.393
5.538	8.982
1.436
5.91	17.719
1.12	14.241
1.961	2.499
4.609	6.554
4.017	6.574
5.299	8.789
3.454	2.474
1.088	9.359
2.005	4.052
1.032	7.257
1.585	7.034
2.678	2.393
5.284	1.808
4.03	2.602
7.087	2.806
2.627	3.027
2.082	3.875
3.472	5.504
5.614	4.517
2.22	5.431
2.977	30.686
1.648	8.271
8.679	8.442
6.222	2.472
5.112	8.833
2.245	1.727
3.787	3.214
2.112	5.56
1.629	6.155
3.001	4.346
3.166	7.406
1.903	3.577
1.231	3.208
2.655	16.093
2.238	6.976
2.629	8.719
2.669
4.092	7.405
	7.684
1.074	16.107
3.1	12.307
2.879	3.08
3.099	4.884
0.865	3.164
1.602	5.173
1.972	1.81
2.069	10.43
1.67	10.574
3.752	1.24
1.994	4.534
1.704	7.934
3.154	23.193
3.763	1.728
5.917	3.809
7.252	2.448
4.737
2.159	12.199
6.766	20.058
4.274	11.192
4.448	5.796
2.307	7.731
4.531	2.408
7.025	10.021
4.068	6.895
5.041	2.89
1.232	5.393
2.026	3.411
1.994	1.364
4.552	4.715
0.99	8.462
2.478	1.741
1.722	1.504
2.214	5.425
2.142	1.859
1.628	1.463
2.052	1.728
2.794	8.59
4.655	1.916
6.276	9.379
0.835	12.464
2.832	3.929
6.796	1.504
7.032	1.581
6.531	6.443
8.299	1.132
4.07	2.356
10.005	4.875
2.192
2.533
2.187
1.825
3.382
4.463
5.507
7.001
6.474
4.844
5.876
4.666
1.61
0.73
2.405
2.938
2.046
5.256
4.66
2.803
1.873
4.146
3.552
1.791
2.599
1.523
6.342
7.132
3.817
3.76
3.936
5.572
1.046
4.234
7.308
2.238
8.471
6.23
3.255
1.314
3.518
2.378
2.079
1.487
5.122
4.306
6.04
3.338
2.875
1.434
7.637
1.557
2.725
4.868
1.924
6.086
0.906
9.13
7.661
4.144
1.68
3.566
5.851
9.519
5.774
1.849
5.237
5.41
3.537
2.248
5.862
3.338
2.26
3.565
2.028
1.655
1.215
0.895
3.97
3.106
3.15
4.593
15.952
5.521
3.256
1.852
2.033
8.617
5.312
2.67
6.845
2.012
6.053
3.072
1.416
3.511
5.49
2.951
2.934
10.8
2.933
2.731
2.257
4.16
1.18
1.347
8.649
4.288
1.645
2.151
0.878
0.834
1.982
2.186
10.645
0.952
2.101
2.375
4.791
6.992
6.717
12.807
2.289
2.002
1.037
4.493
2.519
0.873
4.556
3.143
5.155
1.61
4.959
0.976
2.234
1.054
5.365
2.335
2.367
1.238
1.638
2.548
4.579
2.172
3.134
2.771
5.044
4.701
7.948
7.008
1.184
5.855
5.609
1.399
17.239
1.257
1.414
4.808
3.634
2.875
1.959
1.138
3.34
7.981
2.642
1.312
4.879
2.537
3.006
1.174
4.043
9.569
9.583
2.102
1.146
2.255
1.184
1.592
1.4
4.598
1.888

## Sheet: Figure 1-f
Basal	Apical Oblique	Apical Tuft
0.436	0.712	0.968
0.494325	0.537
0.539	0.765	0.877325
0.278413	0.945
	0.615	0.905
0.347	0.76	0.894
0.404	0.654	0.768
0.416	0.565
0.623	0.591	0.89
0.457	0.405
0.405	0.648	0.898
0.359542	0.673
0.312	0.533	0.833
0.457	0.396	0.9
0.428		0.892
0.392		0.966
0.534		0.867
0.447
0.41
0.522
	0.666163	0.930267
	0.687758	0.888
	0.574981
	0.59306	0.879
	0.53	0.763
		0.946
		0.938
0.643162	0.71585	0.9622
0.625336	0.64079	0.983291
0.708712	0.804	0.931644
0.716751	0.734231	0.825
0.663839	0.827901	0.825
0.696798	0.877873
0.799929	0.741453
0.534713	0.712102
0.732711	0.878771
0.698737	0.886957
0.723633	0.771854
0.714	0.746062
0.805573	0.832851
0.767936	0.757086
0.692127	0.574163
0.586865	0.734186
0.683171
0.705457

## Sheet: Figure 1-g
Basal - StDev w/in Segment	AO - StDev w/in Branch	Tuft - StDev w/in Branch
0.827	1.332	9.992
1.685	1.626	6.43
0.963	1.699	12.901
2.317	8.275	7.63
2.02	3.101	5.846
3.756	2.056	6.625
1.636	1.679	9.53
1.221	0.861	4.401
4.57711	1.121	4.189
2.102	0.598	4.667
3.427	1.923	26.053
3.651	1.225	2.53
1.492	1.013
2.76	0.711
2.971
2.161
6.624
	2.986	1.41
	4.023	5.402
	3.402	3.067
	1.925	8.348
	1.759	3.603
		7.326
1.492	4.137	21.5
2.461	4.331	19.689
1.867	2.994	10.138
1.816	3.14	2.111
1.799	6.069	1.018
1.734	5.742
1.974	2.939
0.986	1.161
2.153	10.001
1.798	3.899
2.067	4.695
2.784	6.934
3.404	4.854
2.503	2.672
3.196	2.776
1.533	3.823
4.234
2.712

## Sheet: Figure 1-h
Basal	Apical Oblique	Apical Tuft
0.924	1.13	29.589
0.826	0.745	1.456
1.446	0.936	25.862
1.129	0.785	4.264
1.352	0.867	11.737
1.526	2.183	2.985
0.735	0.438	1.967
0.469	0.658	9.789
0.867	0.659	26.868
0.781	1.71	22.951
1.443	0.663	2.03
0.388	1.581	0.712
1.011	1.596	1.32
2.014	2.467	7.787
1.467	1.949	2.387
0.855	0.508	4.055
2.311	1.285	1.977
0.987	3.146	13.58
0.534	0.715	9.472
1.028	0.625	4.509
1.186	1.088	2.137
2.153	0.625	1.454
1.3	0.971	6.582
1.241	0.468	18.308
1.414	0.583	5.476
0.603	1.327	1.973
1.177	0.674	5.946
0.797	0.81	12.279
0.629	0.669	2.767
1.744	0.755	1.765
1.221	0.974	2.676
0.663	0.99	0.856
1.338	1.324	1.601
1.588	0.423	1.644
0.823	1.306	3.669
0.993	1.054	5.603
2.057	1.107	0.613
1.234	1.967	7.051
0.454	0.517	7.902
1.195	1.37	2.709
1.177	3.527	3.475
0.7	2.196	4.153
0.819	1.054	2.523
0.937	0.889	1.299
1.021		6.072
1.472		1.886
1.673		7.084
1.195		38.52
0.96		21.129
0.758		11.745
2.249		4.335
0.905		8.327
1.22		6.413
1.839		5.885
3.003		8.166
0.699		6.437
0.847		3.808
0.411		13.312
1.279		3.634
0.452		20.234
1.357		5.147
0.481		4.15
0.631		11.756
2.408		19.789
0.603		4.07
0.889		14.919
0.677		22.239
0.412		34.843
0.832		4.038
1.316		8.173
2.254		0.943
0.674		1.202
1.163		3.122
0.611		7.184
2.225		2.154
1.097		3.103
2.158		6.412
0.584		2.656
0.728		4.127
0.617		25.491
0.785		21.528
1.682		10.7
0.536		23.868
0.622		2.519
1.521		11.658
0.581		1.975
1.326		12.607
0.707		16.736
1.651		5.123
0.37		9.582
0.536
1.157
1.017
1.886
1.091
0.95
1.145
1.224
0.66
1.923
1.011
1.282
0.559
0.776
0.663
2.488
0.598
0.581
0.553
1.529
1.134
0.46
1.669
0.452
1.069
1.217
1.755
0.892
0.54
0.965
1.288
2.213
1.614
0.779
0.617
0.843
1.163
0.843
0.937
0.719
0.798
1.046
1.779
1.14
0.626
2.06
0.797
0.549
0.439
0.717
0.74
0.493	0.274	7.311
1.043	1.008	6.494
1.37	0.892	1.581
0.603	2.436	8.471
0.66	1.077	3.257
1.232	0.932	1.545
0.815	0.731	5.194
0.976	0.959	1.752
0.442	1.32	4.547
1.374	2.098	2.144
1.183	0.853	3.096
1.128	1.723	9.288
0.698	0.641	3.486
1.047	1.374	2.266
0.912	0.572	12.641
1.144	0.508	4.459
0.731	3.102	6.152
0.493	0.495	1.108
1.217	2.754	4.963
0.718	1.516	17.017
0.772	1.632	20.808
0.584	7.1	8.884
0.765	0.863	1.439
1.311	2.941	1.551
0.707	0.79	5.483
0.575	2.12	1.326
0.723	0.735	10.976
1.495	1.425	4.111
0.551	1.195	1.82
0.838	0.642	1.157
0.521	0.781	9.87
1.257	0.827	2.659
1.864	1.405	3.556
0.647	0.719	19.301
1.209	3.261	13.056
0.515	1.274	6.597
0.755	0.659	2.007
1.163	3.77	2.035
0.593	3.692	3.185
0.571	1.865	8.354
0.68	0.847	0.892
1.072	2.425	1.543
0.704	1.951	3.326
0.452	1.14	2.16
2.636	0.479	2.034
1.908	2.977	2.728
0.782	1.685	2.878
0.584	3.25	2.583
0.639	1.438	3.018
1.123	0.534	2.039
1.97	0.913	2.973
2.626	2.542	17.815
0.413	0.867	9.974
0.495	0.68	2.576
1.703	1.209	5.803
1.151	0.867	8.659
0.669	1.439	8.866
1.067	1.366	11.031
1.339	1.072	4.211
0.977	0.847	7.719
1.5	1.169	6.367
0.627	0.902	4.987
1.031	1.54	3.53
0.864	1.728	13.002
0.629	1.744	2.08
1.097	1.151	3.835
0.871	0.782
0.607	0.826
0.611	1.076
2.24	0.756
0.534
1.783
1.113
0.779
1.032
0.764
0.814
0.88
0.534
0.423
1.111
0.864
0.526
0.7
0.745	1.472	0.937
1.077	1.233	7.908
0.932	1.097	3.115
1.305	0.879	2.429
0.442	1.356	2.397
0.943	1.359	3.568
0.712	0.617	4.48
0.775	0.99	4.286
1.262	0.945	22.084
1.028	1.677	5.859
0.785	1.195	4.73
0.785	1.234	4.04
0.885	0.663	3.141
0.728	0.758	7.326
1.021	1.085	8.056
0.46	1.574	2.556
1.374	0.867	0.867
1.687	0.674	2.599
0.411	0.732	4.205
0.674	1.106	2.254
0.904	1.323	1.484
2.144	2.306	1.871
1.824	1.302	0.505
2.684	2.581	0.907
1.053	0.39	6.241
2.901	1.346	3.201
1.427	1.436	8.055
0.573	0.79	3.129
0.963	0.75	2.92
1.536	2.479	6.494
1.413	1.154	2.083
2.106	2.244	1.976
1.781	1.941	2.304
1.198	1.548	5.222
0.678	0.526	3.887
0.899	1.195	6.813
0.59	4.354	5.098
1.422	0.669	6.953
1.008	1.324	1.604
0.899	2.279	9.101
0.907	2.169	2.04
1.043	0.629	1.814
0.885	1.122	3.495
0.829	1.151	2.697
0.822	4.224	15.59
1.103	4.283	1.529
1.232	1.157	6.577
1.118	2.62	1.867
0.79	0.741	4.759
1.366	1.018	3.86
1.326	3.695	1.712
0.937	1.306	5.471
1.291	2.765	6.463
0.611	0.791	9.343
2.343	1.29	2.287
1.84	0.81	5.586
0.479	1.46	1.822
0.571	1.276	8.341
2.1	11.112	4.545
0.495	2.019	7.846
1.28	1.432	2.149
0.707	0.847	5.283
0.772	3.746	2.16
1.35	0.712	31.67
0.659	8.652	3.454
0.46	1.085	7.495
0.727	5.277	7.474
0.956	8.076	5.18
0.863	1.707	11.902
1.4	3.685	1.67
0.823
2.327
1.107
0.901
1.483
1.453
0.437
0.758
0.755
0.785
0.785
0.622
1.346
1.339
0.838
2.042
0.732
2.24

## Sheet: Figure 1-i
Basal	Apical Oblique	Apical Tuft
0.255657	0.22213	0.932667
0.267746	0.20589	0.975028
0.203525	0.512961	0.813716
0.291312	0.287477	0.908758
0.289925	0.25254	0.766573
0.382836	0.464117	0.835544
0.373482	0.524498	0.943909
0.343325		0.866506
0.390421		0.874012
0.227357		1.00557
0.320347		0.798457
0.226741		0.950957
0.208312		0.884605
0.196982	0.369876	0.707547
0.327205	0.494807	0.825881
0.269967	0.622495	0.882961
0.425305	0.631104	0.872407
0.329217	0.321654	0.652027
0.75781	0.337435	0.924748
0.41828	0.375376	0.730875
0.343294	0.371322	0.806709
0.305677	0.187334	0.893101
0.28424	0.644467	0.805822
	0.464465
0.257696	0.354963	0.846935
0.284209	0.260293	0.82784
0.346475	0.234291	0.710924
0.419132	0.247104	0.793109
0.349964	0.467522	0.77021
0.351706	0.443684	0.900407
0.406219	0.638432	0.73459
0.266528	0.604319	0.786559
0.442088	0.649571	0.851085
	0.675651	0.901173

## Sheet: Figure 1-j
Basal	Apical Oblique	Apical Tuft
0.369698	0.557414	12.2586
0.641451	0.607084	11.6548
0.44141	0.879459	4.19236
0.42296	0.296576	8.63957
0.488163	0.141897	3.16947
0.772399	0.499707	10.2407
0.586922	1.10432	6.59351
0.532547		6.01641
0.385177		6.83135
0.620819		10.0781
0.567123		6.63211
0.328891		7.02516
0.548684		5.56065
0.333978	0.713806	2.45901
0.296085	0.524265	4.37709
0.248915	1.8976	8.44537
0.494952	0.322653	3.86609
0.283562	1.40502	3.50398
0.795722	1.50024	7.06221
0.319711	0.934615	1.85824
0.561288	0.901294	6.58621
0.414443	0.268258	2.86244
0.229234	0.240041	3.63468
	0.417447
0.276828	0.215377	6.44516
0.268146	0.365097	2.21254
0.786662	0.339128	2.88813
0.674953	0.540081	1.61749
0.213374	0.795437	2.70926
0.582845	1.14707	7.12306
0.513565	1.53794	1.92913
0.609925	1.17219	2.96883
0.546257	3.31387	12.7692
	3.03562	3.7381

## Sheet: Figure 2i
Oblique	Tuft
0.700362	0.320262
0.979083	0.372212
0.785741	0.362952
1.42906	0.423909
1.69023	0.666225
0.381354	0.546078
0.472613	0.988779
0.63115	0.511916
1.11161	0.758805
1.54705	0.352206
2.25564	0.47165
1.59998	0.342437
2.05925	0.584335
2.35942	0.400976
2.74835	0.450016
2.1726	0.57782
1.74265	0.363452
2.3322	0.392085
0.61296	1.07454
1.2181	1.63435
1.4567	2.28385
1.79954	0.420265
0.677562	1.2739
1.41196	2.03299
0.489355	2.49158
0.794438	2.59731
0.580849	1.7678
0.992233	0.883314
0.533484	1.60203
1.03315	2.27774
0.866942	1.68729
1.15222	0.662789
1.43385	0.80358
1.54588	1.04671
0.682375	1.80127
0.94786	2.11784
0.395208	2.26407
1.50092	2.24121
1.96219	0.863193
0.838577	0.435488
0.656367	0.853492
0.664762	1.14546
0.819856	1.40822
1.2689	0.845495
0.681885	1.25585
0.749349	0.674682
1.42478	0.668204
1.65377	1.21729
1.25948	1.35743
1.0207	1.68943
0.342972	0.458826
0.625941	1.17089
0.79183	1.63469
1.63384	2.02168
1.61557	0.449498
0.952638	0.546323
0.435432	0.730522
0.590447	0.355543
0.338997	1.26423
0.723208	1.52303
0.378017	1.28853
0.625576	1.70082
1.02518	1.94116
1.89278	1.69188
0.657209	1.38374
1.16776	0.369444
0.98931	1.2202
1.26099	0.570629
1.4361	0.773028
1.82025	1.35617
2.96849	1.3915
0.722268	1.58684
1.11816	1.92125
1.19879	2.51768
1.68268	2.68712
0.628765	1.71887
1.11993	1.97532
0.627459	0.496636
0.930745	1.14938
0.385417	0.689952
0.762035	1.01469
1.30168	1.28877
0.679806	0.405674
1.20014	1.09774
1.03903	0.565081
1.71569	0.608723
0.546254	1.06103
1.28205	0.951143
0.589242	0.530364
0.399365	0.613212
1.14777	0.812811
1.80162	0.478689
2.09778	1.18425
2.38378	0.760677
2.83867	0.443956
3.00599	0.698588
0.500824	0.44047
0.849222	0.621198
1.01024	0.420817
0.401183	0.402907
0.582653	0.322567
1.14514	0.412823
0.613049	0.549232
0.986697	0.568689
1.19153	0.789811
0.921935	0.347412
0.95071	0.332375
0.995958	0.48302
1.15775	0.481556
0.672616	0.36716
1.56414	0.390047
0.941289	0.56029
0.329124	0.751048
1.23279	0.583241
1.85424	0.960563
0.484691	0.380906
1.35543	0.340344
1.19767	0.442363
0.311226	0.494924
1.12205	0.311877
0.853047	0.417124
0.723512	0.709824
1.28276	0.517541
1.54373	0.438111
1.67203	0.315856
2.20377	0.358834
0.456965	0.676781
0.809557	0.720576
1.04316	0.598385
1.09293	0.504533
0.969656	0.481787
0.864322	0.546386
1.12134	0.301122
1.036	0.413091
0.6714	0.314213
0.907864	0.60905
1.19734	0.525571
1.46324	0.304243
1.49367	0.539742
1.69716	0.990999
1.70389	0.466525
2.73034	0.515913
0.740053	0.405616
1.25715	0.46824
0.351791	0.327989
0.507903	0.455593
0.761171	0.719683
1.30022	1.1195
1.61417	1.29998
1.95459	1.9816
2.17531	0.431448
2.40299	0.709002
2.71737	0.404133
2.82784	0.508016
0.364203	0.419862
0.308716	0.5714
0.327325	0.87824
0.936708	1.26004
1.38369	1.75454
0.822215	1.9637
1.27926	2.74629
1.64843	2.98753
0.519626	2.71855
1.1974	3.10077
1.16045	3.42483
1.54459	3.06167
1.31381	3.43998
0.877955	3.23151
0.726056	2.74635
0.944696	3.28175
0.910035	3.47707
0.62371	2.97843
1.26529	2.6453
0.423634	3.12296
0.783398	2.54626
1.1833	3.02498
1.16687	2.72949
1.77694	2.75848
0.715568	3.01759
0.656987	2.46743
0.609503	1.72489
0.996398	1.39575
1.55917	1.59399
1.58395	2.10691
2.05778	0.525011
2.2358	1.02813
0.653863	1.29564
1.08624	1.16937
0.608189	0.362987
1.31283	1.12404
0.583864	1.01406
0.580582	1.95673
0.970057	2.33745
1.0559	0.720335
1.83941	0.998674
1.84801	1.2658
0.694261	0.383175
0.435152	0.868547
1.37251	0.356339
1.45228	0.884703
2.10169	1.9149
2.66756	2.18315
0.654144	1.31842
1.40334	0.468612
0.939395	0.683321
0.66029	1.64059
0.993491	1.9426
1.45057	2.50476
2.59008	0.416032
0.457738	0.796795
0.592621	1.49947
1.11875	1.28615
1.61557	1.64437
0.915819	2.10857
0.792327	2.24266
0.621101	2.3318
0.557186	2.25784
0.498636	2.87491
1.22002	3.01196
1.21615	3.00945
0.794949	2.50792
0.759594	1.77286
0.412348	2.46714
0.742769	2.74844
1.076	0.698211
1.42123	1.3669
1.81696	0.411393
1.9719	1.20582
0.959332	1.70329
1.53646	0.786582
2.13391	1.22702
0.335958	1.94576
1.27155	2.62992
1.51384	0.766193
2.29271	1.14819
2.6784	1.60049
0.93889	2.32998
0.383134	2.17739
0.793871	0.875493
1.68737	1.18258
0.782021	0.690078
0.760385	1.30018
1.51368	0.683497
1.9644	1.11398
2.22854	1.36844
0.641319	0.98641
1.14132	1.80232
0.492461	2.32782
0.920838	2.91032
0.944462	2.5963
1.6279	0.592159
2.18102	1.00588
0.888798	1.854
1.30768	1.81311
1.55434	2.16899
0.778964	2.18919
1.8365	1.08516
1.1408	0.771604
1.41459	1.11697
2.0369	1.57204
1.18441	0.51385
1.94388	0.805335
2.12834	1.41274
2.2821	1.62421
2.40582	2.042
0.52601	0.836532
0.347288	1.47176
0.88614	1.94076
1.65984	2.17884
1.92568	2.2618
2.13163	1.23228
0.86621	0.404531
1.63298	0.508235
1.87112	1.09271
0.856365	0.751376
1.40787	1.12804
1.68617	1.52767
1.98121	1.13975
0.935281	0.456104
1.41436	0.453069
0.865369	0.450842
1.24369	0.888072
1.56999	0.351554
0.670451	1.19639
1.58031	1.49999
0.446225	1.94827
0.531359	1.87475
0.931149	2.37142
0.481633	1.13871
0.431503	1.8711
1.79813	0.392027
1.29462	0.532892
1.86281	1.4282
2.52568	0.304699
2.59733	0.308611
2.33926	0.574377
2.67318	0.683342
2.78192	0.414462
3.63296	0.896443
3.44812	0.586629
3.20174	1.17537
3.60713	0.458442
4.22729	0.339029
0.355949	0.909896
0.885008	1.38785
2.04647	0.507938
2.47126	0.510042
0.313416	0.943305
0.686028	1.04003
1.31764	0.546944
1.95943	0.83831
1.08564	1.44347
2.11686	1.81382
2.90522	2.09588
0.407785	2.71407
1.89048	2.91958
2.13225	2.22905
2.07968	1.67103
0.422011	0.883522
1.4916	0.366471
2.30822	0.496734
0.671399	1.3369
1.02675	1.37993
1.96139	0.376674
2.50071	0.733639
2.64203	1.27066
2.55408	1.38479
2.27666	0.58584
2.61405	1.08124
2.84644	2.10223
2.7946	2.01835
2.17666	1.60738
2.64161	0.364255
2.80305	0.845793
1.73132	1.73922
2.03433	0.570999
2.3305	1.20756
2.09132	2.394
2.51179	2.4171
1.11608	2.02334
1.40612	1.9958
0.325477	2.00902
0.838185	2.58046
0.468849	2.31474
1.10474	1.85824
0.854696	1.36097
0.332299	1.77482
0.340366	0.571701
0.326818	1.03364
0.554841	1.27749
1.40245	0.95266
0.836753	0.368936
1.63587	1.32099
0.626818	1.84885
1.28247	2.18941
0.480247	1.72852
0.662309	0.67064
1.07667	1.25287
1.87602	0.309728
0.739237	0.620305
1.50998	0.32507
2.63419	0.398613
2.72331	1.057
2.18615	1.4198
0.580725	2.00693
0.980786	2.38444
1.29702	2.44994
0.785942	2.83099
0.798278	0.993293
1.28779	0.626648
0.867584	1.22677
1.73696	2.00537
1.80057	2.2485
0.837746	1.29192
0.648522	0.356864
1.44595	0.491444
1.56513	1.03791
1.23392	0.766182
0.447076	0.537355
0.555274	1.05672
0.864729	1.53272
1.24889	1.56959
1.64303	2.08933
1.52342	2.00785
1.68586	2.20169
2.59747	1.68343
1.54084	0.620852
2.11658	0.304228
1.47272	0.746378
1.85193	0.972851
2.41149	0.888499
2.0467	0.643004
1.69406	0.807314
2.25036	1.21669
2.6492	1.18805
2.86232	1.07567
1.0417	1.10747
1.52478	0.665338
1.2055	0.996279
1.36127	1.32061
1.86858	1.6299
1.13454	0.880162
1.86373	0.421871
3.51982	0.864928
2.93171	0.663086
2.18094	0.760678
2.49195	0.727456
2.67647	0.566628
2.50943	1.19414
3.90646	1.42485
3.91558	0.699394
0.462393	0.793976
0.863293	0.853318
1.01498	1.32509
1.78855	1.73698
1.12	1.43586
1.61104	0.933968
0.809012	1.3624
1.56302	0.551254
2.20097	0.824083
1.1922	1.13625
0.849117	1.56262
1.17456	1.12333
1.27814	0.728854
0.934455	0.747266
1.356	1.03625
1.85081	0.865412
1.68414	1.6159
0.938329	1.2082
0.691802	1.24153
1.63845	1.84847
1.99725	3.09158
2.57016	2.38748
0.876934	1.87594
2.04883	0.682587
0.705094	1.08231
1.13464	1.44133
1.39414	0.331125
1.28901	1.08543
1.44237	0.825294
2.35086	1.19951
2.5783	0.321653
2.75646	0.557265
2.35018	0.866262
2.50803	1.44921
2.38457	1.64512
3.5579	0.614089
0.710369	0.799037
1.0359	1.24489
1.54766	0.555809
2.20716	0.710903
2.25781	1.25347
1.9215	0.717226
2.27238	1.09143
2.71914	0.839264
2.24107	0.660937
2.57117	0.448323
2.19729	1.17226
2.51089	1.71479
2.58404	0.509903
2.2596	0.639213
2.6237	0.913132
1.90234	0.748025
2.51954	1.04889
2.46765	1.17364
1.94699	1.55412
2.11033	2.09047
2.16966	1.64395
0.671862	1.89739
0.427765	2.06092
0.706148	1.62019
1.29601	1.5357
1.58639	0.678775
0.443784	1.00085
0.902064	1.28269
1.21878	0.923122
1.69641	1.17568
1.15927	0.54083
1.79817	1.06642
2.36892	0.309323
2.18032	1.15602
0.72624	0.860247
1.03403	1.0729
1.5688	0.727586
2.17181	1.63669
2.45815	1.71046
2.63894	0.440084
2.71794	1.12442
2.17782	1.8765
2.26742	0.401358
2.49864	0.942303
1.5646	0.749497
1.87331	1.0661
1.57376	0.911899
1.59575	0.684602
1.87543	1.3593
0.64965	2.0668
0.929971	1.34774
1.33066	1.99289
0.643619	2.02183
0.441934	2.12845
0.753885	1.63472
1.30426	1.86298
1.61887	1.99306
2.12168	1.37039
2.23784	0.736299
2.47304	0.859986
2.63574	1.50513
2.08864
2.15396
2.0149
2.16092
1.97055
0.830182
1.26124
1.16601
0.564465
1.01885
1.33299
0.754424
1.71146
1.87892
1.91182
0.921114
1.28605
1.92928
2.25258
2.4826
2.92714
2.69639
0.567507
0.913984
1.53252
1.98345
0.321728
0.63718
1.51216
2.3818
2.64188
2.27987
0.974445
1.55336
1.95558
1.63715
0.821249
1.33924
1.1929
1.76345
2.70738
2.00823
2.74494
3.28905
3.73126
1.09239
1.76003
1.80024
1.14141
1.56199
1.07784
1.57937
0.571885
0.75874
1.56539
0.559437
0.986229
1.27513
2.34273
2.68166
2.07062
2.16733
2.83542
3.13964
3.20311
2.94794
3.61504
2.57168
2.78066
2.98579
0.884971
1.67073
1.68345
1.74647
2.14051
0.512886
0.697225
1.33434
1.60572
2.05089
2.27001
2.03181
0.893679
1.22526
1.05237
1.31458
1.74278
1.77598
0.917779
1.20839
0.849036
1.60328
2.09581
0.653435
0.403285
0.952429
1.39827
1.79232
0.89063
0.589451
0.925699
1.8785
2.4409
3.13569
3.22333
2.97747
2.56996
0.383573
0.769451
1.61388
0.426162
0.572824
1.12311
0.595712
1.56601
1.62598
0.786371
0.523916
0.978196
1.34998
1.7004
1.86621
1.05896
0.421965

## Sheet: Figure 2j&k
Oblique	Tuft
0.12	4.36
83.66	16.68
0.18	20.98
0.01	7
130.22	164.28
0.24	25.02
0.01	8.17
0.02	11.44
0.01	20.4
0.11	0.68
0.01	42.46
0.01	11.32
0.01	14.99
0.06	0.01
0.05	0.01
0.01	0.01
1.79	6.59
0.01	0.02
0.1	0.01
0	0.03
14.53	0.01
0.03	0.12
0.87	15.63
18.6	0.01
0.8	0.02
19.02	0.07
34.53	12.22
0.02	9.09
0.14	0.12
0.01	0.01
0.02	0.03
0.02	0.01
13.12	0.03
25.73	30.29
0.27	0.01
0.01	0.01
5.91	0.01
6.93	26.99
5.42	0.02
2.9	25.04
0.02	5.69
38.42	0.01
0.15	0.14
0.21	0
24.76	6.62
6.13	0.02
0.36	0.01
2.04	0.02
5.78	1.96
19.21	9.46
7.22	10.37
5.67	5.92
2.02	0.15
0.01	0.02
40.79	0.08
26.18	0.09
0.02	0.06
0.09	0.12
0.27	0.1
11.98	20.77
0.02	0.39
0.11	12.45
0.06	0.01
0.12	0.09
17.53	0.02
6.64	0.03
3.51	0
0.01	0.02
10.77	0.11
0.02	0.01
13.78	39.32
0.02	0.02
7.46	8.5
0.7	0.01
0.09	0.03
0.63	1.64
0.02	1.73
0.01	4.09
0.02	3.88
0.01	0.01
0.02	5.91
0	2.87
0	9.85
0.02	6.14
0.04	11.99
1.73	0.24
0	0.21
17.07	95.23
20.47	69.63
10.14	25.19
0	12.75
10.65	8.36
5.95	15.08
0.03	22.9
3.23	8.83
20.85	0.26
2.27	0.07
0.03	6.55
0.01	14.02
7.76	0.63
13.3	0.21
0.12	0.21
0.04	0.56
2.36	3.33
0.03	0.19
14.42	11.74
3.13	0.32
0.66	0.23
19.35	2.3
0.02	4.31
0.01	0.36
0.11	8.32
0.02	14.19
11.73	0.15
0.08	0.17
0.16	0.2
0.09	18.38
0.16	0.78
62.7	14.3
12.45	0.25
11.96	5
0.15	2.72
0.02	0.84
0.11	4.68
0.02	8.99
0.12	6.27
0.02	0.19
12.33	0.19
0.01	9.11
1.37	0.15
0.01	70.02
0.02	0.17
0.02	0.16
0.06	0.02
0.02	4.26
0.02	69.06
0.11	89.31
44.52	0.29
13.61	0
0.01	0
16.29	0.01
0.01	0.03
0.01	0.01
24.38	0.03
0.02	0.01
0.14	0
0.03	0.05
11.56	0
36.75	0.04
4.35	0.04
0.01	0.01
0.02	0
28.88	0.03
0.01	0.03
3.17	0.01
30.84	0.03
0.01	0.03
0.02	0.02
0.11	0.03
0.02	0.04
0.12	0.06
12.97	0.1
0.01	0.05
0.29	0
6.16	0.02
1.07	6.32
0.02	0.02
0.12	0.01
0.02	0.08
0.12	7.85
3.41	0.01
0.97	37.69
0.12	0.02
0.12	0.01
0.02	11.02
0.09	0.01
20.65	0.02
0.02	37.59
1	0.01
3.54	4.97
0.22	0.01
0.02	0.02
0.01	0.03
3.38	0.12
0.81	3.57
0.02	0
0.14	0
0.4	0.01
0.42	20.94
11.73	0.01
3.11	0.02
6.8	0.09
0.02	0.01
0.14	0
4.22	0.01
7.38	0.03
0.02	0.07
0	0.02
0	0.03
0	0.03
0.01	0.08
44.17	0.11
0.01	0.04
0.01	0
2.01	5.38
0.01	0.01
0.12	14.94
0.01	0.01
0.03	0.01
19.49	9.9
28.64	0.01
0.01	0.01
0.03	0.03
0.54	2.03
0.01	0
0.01	0.01
0.01	0.03
0.53	0.05
12.02	2.34
0.44	0.02
0.01	1.5
15.8	0.01
0.01	11.97
0.03	3.45
11.2	0.02
0.01	6.74
0.01	0.01
1.13	0.03
0.02	0.02
0.1	0.06
0.02	1.2
0	2.36
9.53	0.02
0.02	0.11
0.01	0.01
0.03	0.03
0.05	6.8
15.32	0.01
1.25	0.03
0.01	7.33
0.03	0.02
0.01	0
0.02	0.02
3.51	0.07
0.02	9.43
0.01	0.07
0.34	0.02
0.03	0
0.01	0.06
0.05	29.44
6.87	9.62
0.01	0.05
10.35	0
0.01	0.02
0.03	0.14
9.83	53.8
0.03	0.06
1.08	46.79
0	0.02
3.76	0.02
6.3	0.08
0.02	0.02
0.13	0.01
0.01	58.23
0	0.02
0.02	0.62
0.08	31.34
0	86.1
0.02	0.02
0.02	15.19
0.03	82.64
0.06	0.01
0	35.37
0.03	0.02
18.83	0.42
0	42.88
0.01	0.02
0.01	0.11
4.92	0
20.48	0.01
0	0.01
0.01	0.09
0.27	0.09
0.01	10.7
0	5.36
1.24	2.06
0.01	0.51
0.01	0.03
0.03	9.6
11.01	0
0	0.01
0.03	0.05
4.35	1
0.01	0
0.02	0.03
0.03	0.04
0.01	0.07
0.03	3.1
0.08	0.01
0.01	0.12
0.01	10.93
0.05	0.15
0.07	0.01
0.01	0.03
0.02	0.06
0.13	0.03
0.01	0.03
0.01	0.01
0.09	0.05
0.03	0.08
26.5	0.09
0.01	0.02
19.75	0.27
0.54	0.02
0.01	0.03
56.34	27.16
31.41	0.47
0.01	0.03
21.27	0.01
0.02	0.03
12.99	0.09
0.01	14.27
40.38	0.01
0.01	10.4
0	3.39
2.65	7.85
0.01	1.07
0	0.01
0.02	0.01
0.08	0.01
8.52	0.01
0.22	0.01
0.01	22.29
24.56	3.73
23.74	0
0.02	0.04
29.48	0.01
0.02	0.22
0.03	9.13
12.82	8.28
0.01	0.02
0.08	11.51
0.06	2.79
3.98	0.01
0.27	0.03
0.01	0.09
0	0.03
0	0.11
0.03	0.04
0.12	0.15
0	16.81
0.1	15.33
0.02	0.05
0.06	10.48
0.06	15.83
0.01	14.77
0.04	0.17
0.06	0.54
0	0.12
0	0.08
0.05	26.4
10.29	0.03
0	12.76
0.07	0.16
0.03	0.24
0.01	1.91
0.1	0.02
0.01	8.79
0.01	9.39
0.04	5.35
0.05	0.01
0.01	0.08
0.01	8.01
0.03	19.05
0.01	0.24
0.06	0.01
4.24	0.02
7.82	0.05
6.57	20.7
0.01	0.02
6.84	0.44
0.01	7.59
9.45	4.07
0	0.01
0.01	0.2
0.54	0.12
12.89	13.12
0.01	0.27
0.05	6.45
12.75	0.02
0.49	0.42
0.01	0.09
9.97	0.01
0.11	0.03
3.31	0.09
0.01	0.08
0	0.45
0.02	0.01
0.21	0.02
0.01	3.73
4.15	0.01
0.02	0.29
0.01	0.01
0.11	7.74
0.01	0
0.01	0
0.02	0.01
0.03	12.78
0.09	0.12
0.06	0.01
0.04	2.58
0.02	0.73
0.12	0.06
0	1.92
0.05	0.02
0.02	0.38
0.06	0.42
0.02	13.16
0.03	0.3
0.06	0.02
0	7.2
0.03	3.55
0.01	0.01
0.01	0.57
0.05	0.01
0	0.11
0.06	0.02
0.04	0.02
0.03	0.11
0.04	0
0.02	0.08
0.03	0.12
6.83	0.03
4.09	10.38
0.15	0.02
0.01	0.09
0.01	2.32
11.22	0.04
0.01	4.8
0	0.01
0.02	19.41
0.24	0.3
0.01	0.88
0.03	8.03
0.04	2.09
15.04	0.02
0.11	0.07
0.01	5.92
0.03	0.02
0.02	0.01
0.12	0.02
0.03	38.76
0.06	0.02
0.02	15.7
0	0.11
0.12	0.01
0.01	0.03
0.11	0.08
0.04	0.03
0.05	0.04
7.32	0.02
0.01	0.06
28.34	0.03
0.52	0.03
10.64	0.1
0.01	30.77
0.02	8.05
0.01	0.02
0.03
0.04
0.06
0.05
0.05
0.02
0.06
0.04
0.11
20.15
0.12
0.16
0.22
0.01
3.51
0.02
0.01
0.04
4.22
0
0
0
0
0.02
0.08
6.06
7.63
0
0
8.29
0
0
0.02
0.01
0.06
6.09
0.02
0.01
0.09
4.76
0
0.16
0.01
0.01
0.12
0.01
0.01
0.02
18.82
0.01
0.06
3.66
0.01
11.21
0.04
0.47
15.47
0.02
0.36
0.01
0.13
0.01
0.03
0.06
0.02
0.02
0.05
0.01
0.03
0.04
0.08
0.01
0.04
8.99
0.01
0.09
0.03
0.01
0.68
0.01
0
0.01
0.02
0.06
5.79
0
0.24
0
0
0.06
5.52
0.03
0.36
0.01
0.02
3.89
4.17
0
0
0.16
0.39
11.89
3.24
0.11
0.01
0.01
0.01
0.04
0.05
7.74
0
0.02
11.21
2.23
7.59
13.19
0.01
0.04
2.97
13.51
0.01
0.01
0.01
0.04
3.91
4.09

## Sheet: Figure 3b
Control Basal	Kir2.1 Basal	Control shRNA Basal	Lphn3 shRNA Basal
0.62	1.7	1.436	1.062
1.9	3.01	2.159	1.15
6.14	0.9	1.1	1.198
2.51	8.1	1.553	1.264
0.99	5.07	3.154	0.615
0.49	1.76	0.438	0.839
4.43	0.45	1.201	0.698
1.23	0.64	0.922	2.012
1.44	0.46	0.875	0.518
2.78	1.25	0.328	0.73
1.13	3.96	3.52	0.637
0.92	3.73	2.024	0.398
2.56	1.92	0.852	0.921
0.52	2.02	1.306	1.641
0.96	0.76	2.866	1.69
0.52	0.45	1.229	0.845
0.93	1.42	1.527	1.234
4.31	0.81	1.912	0.268
1.62	1.88	2.247	1.196
1.19	3.07	2.17	3.767
1.16	4.04	0.769	1.979
0.71	1.43	0.941	2.233
2.18	1	3.236	5.38
1.49	1.73	2.569	1.973
1	2.77	2.239	4.041
2.58	2.77	2.965	0.346
0.73	1.22	0.867	0.927
1.47	3.98	0.941	0.813
1.62	0.85	2.511	1.306
0.63	3.2	1.411	1.161
1.19	1.65	1.744	1.766
1.49	5.29	0.929	0.75
2.91	0.94	0.737	1.174
2.98	0.43	0.449	0.684
0.5	1.29	2.327	0.672
4.29	1.78	1.743	0.825
0.71	2.04	1.978	0.701
1.21	0.9	0.898	1.648
0.48	0.46	1.265	2.197
0.85	0.76	1.554	0.564
0.98	0.79	0.417	2.793
0.67	6.29	1.332	1.294
0.62	3.16	0.453	1.119
0.71	1.42	0.604	1.378
1.07	1.72	0.316	0.879
2.78	0.73	0.371	1.444
2.36	0.58	0.343	0.643
3.47	2.9	0.769	0.629
2.25	6.78	1.825	1.592
0.87	0.68	2.858	1.649
2.11	4.33	0.35	0.576
2.47	3.33	1.077	2.494
1.71	2.39	0.627	1.412
1.8	2.62	0.682	1.19
4.93	1.06	1.568	1.332
4.92	1.13	0.96	1.222
2.37	1.75	0.652	1.098
0.93	1.33	2.051	0.725
2.38	3.63	1.637	2.163
0.47	1.09	3.049	1.817
2.37	1.14	0.521	2.724
0.5	0.92	0.168	1.129
4.56	2.59	2.969	0.594
0.51	1.57	1.026	3.475
1.55	2.61	0.211	1.421
2.82	2.73	0.376	1.125
1.7	2.54	0.281	3.675
1.29	0.7	0.43	6.463
3.98	2.02	0.28	0.995
1.36	0.69	1.314	0.467
4.04	1.33	0.238	0.979
1.58	0.77	1.591	4.538
1.79	1.82	0.724	1.992
0.8	2.17	0.856	2.054
2.62	1.08	0.726	0.246
2.32	0.68	0.62	1.339
2.99	1.06	0.976	1.772
1.85	1.99	2.452	0.689
2.67	1.69	0.706	0.668
5.77	2.32	0.923	0.384
0.7	1.18	1.225	2.357
3	2.5	1.112	1.171
2.27	0.59	1.539	0.224
1.05	2.29	0.699	1.842
8.15	1.11	1.012	0.914
	2.45	1.243	0.306
	0.34	1.339	0.901
	0.44	1.627	0.946
0.79	0.37	2.215	0.939
2.28	2.59	1.878	1.196
0.72	0.64	0.695	0.849
0.79	3.43	1.776	1.523
0.67	0.8	0.293	1.499
4.03	1.58	0.508	1.425
0.37	1.58	0.426	0.939
1.43	2.43	0.344	0.878
6.22	2.18	0.827	0.806
0.42	1.19	0.599	0.89
2.68		1.505	6.111
0.72	0.69	1.105	0.959
0.42	0.62	0.755	1.406
2.29	1.6	1.433	1.871
1.06	2.4	1.356	1.456
1.79	0.37	1.123	0.484
0.75	2.2	1.425	5.14
1.48	0.46	1.92	1.232
1.88	7.86	1.2	1.15
3.56	0.65	4.014	4.521
2.21	1.78	0.696	3.44
1.01	1.69	0.516	8.212
1.52	2.96	1.839	7.433
1.5	2.08	1.18	6.402
1.51	2.61	0.978	3.522
3.03	1.29	0.445	3.705
2.29	1.94	1.44	3.39
4.07	1.94	0.828	7.428
0.77	0.51	1.13	2.856
0.42	2.5	0.52	3.435
1.14	0.75	1.104	1.33
0.76	0.36	0.517	0.384
1.6	2.38	0.697	5.686
1.47	3.2	0.695	2.207
1.6	1.47	0.596	1.171
3	1.16	1.957	2.507
2.58	2.2	1.269	8.584
0.69	0.68	1.848	1.478
1.45	0.73	0.982	4.947
1.85	4.93	0.61	3.824
3.02	1.52	0.484	1.667
1.86	0.54	0.25	0.633
0.79	3.32	0.682	0.608
3.4	4.18	1.779	0.887
1.44	6.25	2.04	1.002
9.94	2.07	0.857	0.661
3.24	0.78	2.42	0.891
1.06	1.76	0.531	1.894
1.92	1.1	0.961	1.793
1.39	0.7	1.642	1.526
4.14	3.16	0.529	1.161
1.14	0.5	1.542	1.991
1.53	0.7	0.826	0.232
1.5	0.8	0.727	1.54
1.14	1.07	3.835	5.096
3.2	0.39	0.809	1.012
11.35	3.04	0.422	3.603
0.75	5.13	1.454	1.875
1	1.37	2.233	5.331
0.72	1.22	2.839	2.559
	3.86	0.466	1.143
	2.32	0.911	0.529
	1.53	1.813	3.303
3.09	1.42	1.53	2.202
2.82	1.83	1.958	1.516
3.26	1.7	0.454	2.422
1.45	2.78	1.681	3.202
3.21	0.4	0.717	2.275
3.82	0.57	0.723	1.758
0.88	3.3	0.815	2.138
3.7	4	0.894	1.819
2.21	4.21	0.629	17.051
2.61	4.87	0.561	1.278
0.77	2.48	0.382	0.561
6.01	0.4	0.98	0.448
1	1.87	1.642	1.659
1.66	2.05	0.392	3.233
2.83	1.79	0.346	1.473
0.69	4.86	0.391	0.608
5.48	0.81	0.456	0.956
3.43	0.98	0.447	1.497
0.93	2.52	0.404	0.84
0.77		0.587	0.609
0.5	0.84	0.466	0.463
1.03	3.25	0.569	0.613
0.52	1.82	0.723	0.877
0.67	3.53	1.001	2.63
1.18	4.56	0.43	2.084
0.98	1.94	1.055	1.314
0.55	3.02	0.657	2.622
1.44	3.27	0.732	0.747
2.74	1.03	0.549	1.95
2.87	2.16	0.4	0.974
0.89	0.57	0.268	1.104
0.73	0.74	0.368	0.819
1.55	1.18	0.611	0.674
0.69	0.53	1.492	2.207
0.47	3.62	0.95	3.925
0.62	3.52	2.062	1.809
0.57	4.5	0.276	0.743
0.95	1.23	0.311	0.914
8.29	1.78	1.567	0.462
1.46	0.69	0.165	0.56
0.52	1.21	0.52	1.134
1.49	1.23	0.43	0.433
5.43	3.18	0.654	1.765
0.95	1.04	0.431	2.836
4.45	0.51	0.925	1.216
1.27	0.39	0.749	3.065
1	1.9	0.713	0.376
6.07	1.69	3.444	1.171
1.75	3.77	0.221	0.594
0.71	0.61	1.958	1.432
1.27	3.65	0.186	1.097
1.51	3.6	0.169	1.747
0.75	2.63	1.095	1.67
0.71	1.12	0.345	1.367
1.78	3.13	0.607	1.608
4.52	1.24	0.968	1.152
10.46	2.26	0.515	0.931
0.47	2.37	0.639	3.387
0.95	1.03	0.84	3.098
0.55	1.8	0.376	3.029
3.73	3.46	0.892	1.6
3.39	5.77	1.105	2.011
3.24	9.26	0.87	2.253
0.55	1.68	0.648	1.105
3.29	0.88	0.257	1.144
1.35	3.08	0.768	2.309
1.02		0.87	1.754
0.98	3.57	0.961	2.589
0.82	6.77	1.194	1.825
0.61	0.57	0.857	2.29
5.4	0.74	1.295	1.826
1.79	1.5	0.401	1.386
0.73	0.85	0.707	0.771
1.1	1.37	0.707	2.194
1.03	0.65	1.239	6.768
2.6	0.4	0.774	2.481
1.14	0.64	0.406	2.47
2.08	0.51	0.542	1.305
2.5	0.7	0.817	2.432
1.67	0.27	1.147	2.299
2.34	1.85	0.376	2.389
0.89	1.2	0.765	1.091
1.93	0.81	1.786	3.698
1.61	0.94	1.026	0.924
1.31	0.27	1.774	5.358
1.24	0.34	0.443	3.023
0.72	1.26	0.494	0.7
0.51	0.94	0.486	3.81
1.65	1.11	0.636	2.483
1.51	2.01	0.397	1.948
1.85	0.65	0.43	10.022
0.89	0.55	0.422	0.804
3.69	0.84	0.468	0.567
2.57	0.71	1.352	0.746
4.75	0.48	1.153	0.515
2.73	0.99	0.326	0.95
4.79	1.16	0.699	0.746
7.39	0.62	0.723	0.974
0.96	0.64	0.797	3.061
5.31	4.65	0.738	2.194
	1.63	0.74	2.917
	0.92	1.056	4.516
	2.25	0.439	0.622
4.36	0.75	0.873	0.932
1.74	0.55	1.061	0.7
0.74	1.06	0.946	5.183
13.61	0.91	0.536	1.358
0.52	1.53	0.74	2.545
0.51	1.32	0.798	1.926
4.24	1.16	0.28	4.034
0.28	1.75	0.692	3.988
4.37	1	0.608	2.338
2.14	0.91	0.627	1.144
0.22	1.4	0.35	2.407
1.72	0.48	0.594	2.008
1.38	0.72	0.521	1.661
2.36	0.56	0.368	2.419
1.79	0.77	0.468	2.066
1.22	1.17	0.729	0.556
1.93	1.42	0.386	1.605
3.47	4.24	1.312	1.263
0.97	2.81	0.948	0.609
3.57	2.27	0.705	3.157
4.4	0.94	0.728	1.024
3.86	0.89	0.502	1.458
1.98	0.51	0.438	2.907
1.65	1.41	0.448	1.36
7.09	1.3	1.031	4.142
0.91	1.52	0.238	1.976
0.78	3.58	3.702	0.536
2.75	0.46	1.373	2.172
0.67	1.8	0.704	0.511
3.72	4.26	0.422	1.194
3.51	2.28	0.304	0.907
1.91	2.92	0.543	0.521
4.26	2.65	0.772	1.002
6.4	5.9	0.475	0.66
2.96	2.8	1.569	5.347
	2.07	0.84	3.076
	2.01	0.295	0.896
	15.65	0.376	2.587
1.4	2.43	0.583	1.022
0.68	2.92	1.088	0.708
1.93	0.92	1.814	0.8
1.27	3.58	0.531	1.575
1.33	2.14	0.726	3.871
1.16	0.42	2.447	1.474
1.64	2.05	0.686	1.282
0.95	1.17	0.397	0.689
1.43	0.94	0.798	1.063
1.46	5.34	1.595	1.569
1.13	1.01	0.608	3.205
0.71	3.75	0.751	1.101
0.49	1.34	0.43	1.586
0.73	0.93	0.7	0.733
1.5	0.51		1.004
1.27	1.6	1.154	1.429
0.73	0.91	0.662	1.11
1.42	0.36	1.977	1.895
1.18	1.53	0.521	3.176
0.77	1.32	0.499	1.34
0.74	0.76	0.475	0.714
1.37	0.41	0.978	3.161
1.4	0.72	1.407	1.146
0.73	0.64	0.884	1.515
0.74	1.22	0.887	1.269
0.89	0.87	0.916	4.415
0.52	0.86	1.02	1.047
0.76	1.02	0.494	1.917
0.52	2.32	1.194	1.338
0.64	1.24	1.283	1.303
0.72	1.73	1.698	1.172
0.45	0.62	0.44	0.707
0.47	0.42	1.617	1.099
1.43	2.34	0.802	1.606
0.92		1.004	1.027
0.75	2.03	1.261	2.012
3.09	0.72	0.707	0.985
2.18	0.44	0.768	0.791
0.99	1.6	0.649	0.634
1.29	0.59	0.468	1.648
0.66	0.71	0.304	2.133
1.34	0.42	0.532	0.575
2.12	1.62	1.033	0.74
1.25	0.93	0.659	0.576
1.2	1.69	0.757	1.752
0.77	1.6	0.879	0.305
1.19	3.31	0.575	0.454
1.56	1.23	0.418	1.207
0.93	1.61	0.463	0.737
0.66	1.2	1.106	0.501
0.58	0.8	0.545	2.142
2.04	2.57	0.397	0.813
2.55	1.26	0.81	1.152
1.18	0.43	0.949	1.749
1.5	2.11	0.459	3.334
2.57	0.84	0.844	0.815
0.87	0.54	0.784	1.203
0.9	1.11	0.629	4.572
0.66	0.47	1.195	3.053
1.29	1.2	0.402	2.459
0.9	2.56	0.466	2.854
	1.4	0.317	1.961
	0.84	0.356	1.744
	0.59	0.834	2.285
0.23	2.15	1.842	0.957
0.47	1.37	0.616	3.791
0.41	0.88	0.28	0.912
0.2	0.36	0.666	0.362
0.7	0.47	0.594	4.454
1.85	0.81	1.543	0.574
2.14	1.57	0.629	0.57
0.5	1.18	1.061	3.068
1.67	0.9	0.622	2.197
1.44	0.65	0.622	1.235
6.72	1.22	0.769	0.748
1	1.19	0.536	2.4
0.99	4.68	0.304	3.939
0.98	2.25	0.313	2.854
5.55	1.5	0.691	0.73
1.49	1.72	0.281	1.752
2.28	2.29	0.737	1.858
2.52	1.1	1.211	1.476
2.14	0.73	0.569	1.183
4.27	0.57	0.605	3.215
2.5	0.83	0.311	1.579
0.47	0.58	0.613	3.187
1.25	0.43	0.356	3.418
0.71	1.38	0.472	0.935
0.55	0.28	0.24	3.493
0.73	0.87	0.518	1.731
2.6	0.86	0.54	4.637
1.23	1.68	0.518	2.949
0.5	1.03	0.48	2.282
1.02	1.61	0.365	0.858
8.11	0.77	0.727	0.931
6.88	0.43	0.422	0.742
	2.15	0.484	0.88
	1.35	1.555	1.048
	2	0.689	1.167
2.06	0.69	0.837	0.742
2.91	0.89	0.25	0.597
4.14	2.8	0.844	1.052
1.86	0.98	0.796	2.348
3.94	0.71	0.774	8.617
2.45	1.93	2.251	1.162
3.28	0.57	0.752	2.087
6.26	0.58	0.638	7.487
9.85	0.77	1.993	1.714
0.87	0.44	0.43	0.666
1.86	1.07	0.798	0.597
6.45	0.79	2.486	0.792
3.24	1.96	1.229	1.644
1.99	1.46	1.629	0.815
2.72	0.58	0.56	0.972
3.24	1.8	0.486	4.751
2.62	1.17	0.329	4.54
0.77	1.38	0.56	0.813
0.25	1.51	1.031	0.305
0.67	0.76	0.797	3.091
3.12	3.6	0.768	9.722
1.45	0.28	0.576	2.909
0.77	1.94	0.443	0.512
2.37	0.98	0.283	5.645
3.49	2.18	0.969	1.311
2	0.92	0.132	2.721
0.73	0.55	0.814	3.882
0.74	0.7	0.499	3.392
2.38	0.65	1.331	6.181
3.68	0.91	0.629	7.251
2.85	0.83	0.448	4.537
1.92	0.89	1.089	6.362
1.23	1.37	0.613	2.499
4.39	1.96	0.758	0.92
1.54	1.52	1.169	0.827
1.03	0.37	1.091	0.445
0.7	0.31	0.804	1.98
1.43	1.06	0.796	0.513
1.12	0.71	0.659	0.737
1	1.02	0.844	0.544
0.45	1.45	0.625	0.638
3.94	0.51	0.659	1.502
6.37	0.59	0.422	2.22
1.96	1.5	0.384	0.902
1.68	0.7	0.475	0.73
1.35	0.98	0.844	0.74
4.05	0.96	0.608	2.722
7.35	0.68	1.202	2.624
2.62	0.58	1.279	0.816
2.32	1.19	1.279	1.508
5.7	0.4	0.466	8.998
2.12	1.61	0.593	0.743
1.04	2.77	0.466	1.144
0.72	0.61	1.063	2.135
0.72	1.12	0.384	1.532
1.65	0.5	1.3	0.342
0.61	0.99	0.608	0.25
2.32	0.53	0.502	2.275
2.33	0.87	0.737	0.855
2.54	0.58	1.639	1.207
0.55		1.107	1.038
3.18	0.68	2.536	4.151
0.3	3.63	1.734	3.652
1.19	0.99	0.767	0.652
2.53	0.75	0.339	1.977
4.17	1.29	1.106	2.705
2.19	0.94	1.328	0.344
1.65	0.32	0.443	0.592
2.6	2.33	0.862	1.619
0.94	2.67	1.118	3.662
1.45	0.68	1.379	1.105
0.47	0.8	0.663	2.441
2.45	1.54	2.244	0.753
0.69	1.6	0.376	1.984
3.69	1.67	1.053
0.75	1.96	0.594	3.974
0.23	0.57	0.991	2.808
0.42	2.08	0.56	0.91
1	0.83	0.877	5.569
0.64	1.49	0.704	1.032
0.45	1.77	0.339	2.887
0.65	0.97	0.676	6.032
0.49	3.66	0.513	0.871
0.55	0.71	1.004	2.726
0.78	1.72	0.641	3.106
1.03	4.56	0.86	2.249
0.49	1.23	0.733	3.94
1.13	1.55	0.324	1.813
0.76	0.82	0.561	1.441
0.53	5.17	0.336	1.203
0.82	2.18	0.879	0.794
1.09	2.49	0.917	1.674
0.57	0.81	0.453	2.377
1.12	0.71	0.649	0.793
1.03	2.96	0.542	3.862
0.77	0.48	0.57	0.594
1.11	0.51	0.342	0.797
0.55	0.32	0.343	0.919
1.28	2.83	0.589	0.808
1.09	0.48	0.64	1.715
0.8	1.78	0.384	3.056
1.1	0.19	0.955	0.834
0.79	0.48	1.532	1.042
0.82	0.48	1.482	1.437
1.09	1.87	0.572	0.933
4	0.84	0.442	1.489
0.53	2.3	0.172	2.536
0.54	1.26	0.419	1.549
0.52	1.6	0.601	0.545
0.84	1.92	0.663	2.974
0.24	0.44	0.87	1.551
1.3	2.21	0.786	1.108
1.21	5.42	0.472	0.961
0.57	0.6	0.531	2.87
0.84	0.66	1.333	0.326
1.1	1.7	0.458	10.992
0.56	1.64	1.23	2.555
0.74	2.15	0.726	1.836
0.79	1.09	0.459	0.43
1.08	3.8	0.911	1.584
0.83	1.43	0.728	0.737
0.6	0.8	0.688	1.571
1.1	2.45	0.919	0.594
0.49	1.78	0.937	1.073
0.88	0.47	0.339	0.832
1.38	1.59	0.397	1.422
1.58	1.09	0.654	0.98
0.78	1.61	0.35	0.54
2.22	0.29	0.417	1.998
1.65	1.11	0.313	3.201
0.54	1.05	0.563	0.402
1.03	1.89	0.495	2.24
0.9	0.55	0.313	4.126
1.08	0.76	0.177	0.804
1.52	1.6	0.899	0.676
1.62	2.31	0.397	2.491
0.53	0.27	0.494	2.201
0.9	2.22	0.408	2.292
0.96	0.56	0.373	0.958
0.84	0.43	0.672	2.703
1.1	1.23	1.144	0.751
1.18	0.89	0.44
0.76	0.7	0.608	7.282
2.21	0.89	0.499	1.608
1.55	0.86	0.527	3.495
0.56	1.71	0.49	0.974
0.57	0.7	0.678	1.473
0.52	0.66	0.376	1.758
0.53	0.8	0.346	2.892
0.79	1.72	0.356	0.772
1.61	1.15	0.443	6.016
0.76	0.81	0.297	2.135
0.86	0.74	1.453	2.602
0.82	0.86	1.088	0.802
0.84	2.31	1.606	1.351
1.01	0.54	2.942	2.158
1.31	0.74	1.503	0.679
0.74	3.01	0.839	0.494
0.79	2.03	0.654	0.397
0.51	0.49	0.983	1.481
0.39	1.17	3.67	0.752
0.56	1.67	0.576	3.481
1.33	2.07	0.756	2.232
0.82	0.6	0.388	0.769
0.79	0.5	0.368	0.54
1.23	1.47	0.649	2.996
1.1	0.9	0.937	5.823
1.01	1.59	1.031	0.314
1.01	2.83	0.364	0.465
0.61	1.95	0.729	3.669
0.83	1.49	0.376	0.453
0.53	0.58	0.666	5.146
0.79	1.44	0.769	2.538
0.3	2.45	1.764	2.517
1.26	0.47	0.969	3.429
0.74	2.05	0.663	2.437
1.04	0.93	0.502	3.429
0.73	0.85	0.953	2.994
0.87	3.33	0.576	1.984
0.27	2.12	1.122	1.835
0.47	2.96	0.699	1.74
0.85	3.24	0.65	8.126
0.78	5.97	0.792	8.735
0.5	5.62	1.281	1.294
0.54	0.62	0.402	1.472
1.09	0.54	0.384	6.046
0.54	0.63	0.495	0.738
0.97	0.55	0.633	3.933
0.27	1.79	1.445	2.002
0.85		0.583	0.699
0.26	1.5	0.655	1.004
0.47	3.44	0.476	0.799
0.79	0.63	1.051	0.802
0.49	1.99	1.199	1.806
0.83	3.2	0.817	5.297
0.44	4.74	0.634	0.758
0.53	4.53	0.54	1.719
0.46	0.57	1.587	2.598
0.27	2.67		3.045
0.73	1.28	0.605	1.838
0.52	0.57	0.536	1.088
0.43	2.95	0.608	0.463
0.82	2.62	1.091	0.624
0.74	0.55	0.955	0.637
0.47	0.54	0.713	0.549
0.54	0.65	1.022	1.12
0.68	4.14	0.89	0.312
0.84	2.02	1.574	0.578
0.57	1.9	0.834	0.608
0.79	1.08	0.397	0.575
0.3	2.25	0.64	0.901
0.22	3.86	0.356	0.608
0.3	4.56	1.294	0.664
0.51	0.52	0.439	1.406
0.74	1.4	0.681	0.822
0.62	1.9	0.829	0.695
0.73	2.03	0.296	0.559
0.95	0.96	3.457	0.69
1.03	1.06	0.475	1.583
0.55		0.541	0.917
0.47	0.82	0.445	1.196
0.91	0.98	2.098	2.077
0.75	0.98	0.794	1.214
0.64	1	1.569	0.949
0.73	4.42	0.922	1.211
0.75	0.68	0.743	0.647
0.35	0.83	0.814	2.189
0.27	4.67	1.749	1.435
0.6	1.38	6.76	1.145
0.43	1.2	0.679	1.318
0.47	8.77	0.495	2.026
0.53	1.55	0.881	0.993
0.34	1.8	0.475	1.273
0.76	1	0.7	1.043
0.6	0.65	0.814	0.608
0.93	3.96	0.914	3.819
0.6	3.11	1.265	0.887
0.46	2.29	2.087	3.347
0.43	1.39	0.602	4.198
0.74	1.18	0.283	1.782
0.41	1.97	0.713	0.65
0.47	4.01	0.839	0.622
0.27	3.99	5.02	0.36
0.77	1.48	1.253	2.574
0.45	2.48	0.679	3.062
0.46	1.42	1.609	6.264
0.65	2.17	1.742	5.212
	0.83	0.732	2.265
	1.7	0.825	2.226
	1.11	0.705	0.814
2.62	1.1	1.127	1.154
1.39	8.75	0.494	0.963
0.69	1.13	0.283	0.6
1.11	0.72	0.513	0.542
0.88	3.63	1.54	2.569
1.31	7.35	0.613	3.392
0.97	0.91	1.034	2.216
1.14	0.93	0.884	1.237
0.47	1.54	0.781	2.191
0.71	0.59	0.884	1.696
0.47	1.92	0.93	1.54
0.22	0.35	1.285	1.073
0.74	0.76	0.519	1.783
1.71	4.41	0.536	1.204
1.68	0.59	0.751	1.78
0.74	2.05	0.594	5.631
1.06	9.89	0.475	0.916
3.06	0.81	1.769	0.546
0.83	0.68	0.504	1.899
1.53	0.37	0.879	1.176
1.76	0.98	0.771	1.956
1.11	4.28	0.726	0.964
0.57	1.24	0.565	1.703
1.67	4.38	0.948	3.139
0.67	0.46	1.3	2.449
0.69	5.01	0.577	2.371
1.21	0.99	0.715	0.996
1.11	2.91	0.691	2.353
0.77		0.272	0.423
0.71	1.04	0.91	0.947
0.78	1.82	0.589	0.946
1.15	1.01	0.226	1.585
1.05	2.19	0.738	2.437
0.87	2.26	0.634	1.195
0.46	0.51	0.189	1.132
1.42	1.2	1.311	3.997
1.16	0.85	0.224	1.346
2	0.94	0.433	0.822
0.55	2.84	1.096	0.927
1.14	1.01	0.172	0.8
0.47	5.71	0.603	1.444
0.94	0.46	0.482	7.364
0.73	0.5	0.987	2.835
0.68	4.14	0.688	0.624
2.09	2.52	0.575	1.881
1.35	2.95	0.925	1.782
0.39	1.32	0.89	3.204
1.23	1.76	1.006	5.635
1.1	1.12	0.281	1.467
1.02	1.2	0.297	1.258
0.49	1.81	0.43	2.567
1.17		1.072	3.121
0.95	1.58	1.105	3.11
0.82	0.36	0.356	1.351
0.69	1.45	0.84	3.117
0.77	1.76	1.101	2.77
0.92	0.67	0.896	1.701
0.71	1.33	0.594	1.304
1.32	2.37	0.446	0.919
0.99	3	0.468	3.287
0.24	0.3	0.659	0.659
2.68	0.89	1.025	4.591
1.69	3.68	0.329	3.238
1.06	0.82	0.885	1.744
0.76	1.94	1.073	2.868
0.77	1.85	0.707	6.96
0.41	2.4	0.575	3.663
1.17	3.21	0.95	1.228
0.77	1.94	1.063	0.976
0.66	2.78	1.105	1.046
0.65	5.54	0.613	0.861
0.34	0.59	0.266	1.319
1.09	1.3	0.462	2.416
0.71	2.35	0.458	1.403
1.01	4.15	0.635	1.705
0.74	2.39	0.448	2.725
1.54	0.83	1.544	3.025
1.76	1.54	0.304	1.408
	2.5	0.395	0.872
	1.78	1.75	1.829
	1.12	0.761	2.128
1.24	0.96	1.847	0.896
0.75	0.93	0.502	0.918
0.7	2.43	0.311	4.158
0.5	2.34	0.545	1.53
0.92	0.6	0.98	1.255
0.76	2.09	0.521	3.846
0.69	1.24	0.608	8.179
0.23	1.15	0.887	1.154
0.69	1.09	1	2.032
0.73	1.02	1.147	0.694
0.87	1.71	1.46	5.573
0.87	2.77	0.882	2.005
1.06	0.99	2.369	2.521
0.73	0.33	0.966	0.549
0.52	1.42	0.386	1.36
0.94	0.17	0.881	2.129
1.67	2.43	1	1.151
0.98	6.42	1.373	4.273
0.64	5.6	0.559	2.992
3.25	0.99	0.57	3.302
1.68	0.51	0.545	3.948
0.71	0.64	1.156	1.15
2.32	0.34	0.826	1.161
1.43	0.95	1.295	2.376
0.98	0.75	0.43	4.079
0.96	0.63	0.594	6.311
0.27	0.84	1.279	2.21
1.12	1.3	0.355	5.856
0.52	1.66	0.5	1.931
1.02	3.02	2.367	4.098
1.8	0.9	0.536	2.289
1.2	0.34	0.772	1.817
0.9	1.77	2.476	1.869
0.82	2.66	0.656	1.631
1	3.07	0.472	0.798
0.79	0.8	0.932	1.076
3.2	1.91	0.376	5.49
1.86	1.9	0.746	3.008
0.71	0.92	1.575	1.105
0.97	0.76	0.395	1.924
1.91	2.17	0.552	1.62
0.76	0.99	0.543	1.551
0.71	1.17	0.329	1.135
1.35	1.11	0.339	2.414
0.24	1.62	0.792	0.546
0.72	4.56	0.973	1.897
2.49	1.4	0.793	2.486
0.5	1.35	0.943	1.232
1.31	1.07	0.923	2.206
1.19	0.87	1.183	0.839
0.75	0.74	0.608	2.997
2.11	0.65	0.732	6.128
		0.824	1.392
	2.05	0.86	4.877
	3.09	0.875	2.296
1	2.49	0.686	1.593
0.65	2.39	1.402	1.991
0.47	1.44	0.943	0.629
0.52	0.41	0.693	1.932
1.31	1.26	0.502	2.712
0.76	4.02	1.96	2.989
0.47	2.32	0.769	2.661
1.19	0.9	0.656	3.905
1.6	3.09	0.64	1.773
1.31	0.71	0.605	0.631
0.76	1.66	0.778	1.01
3.78	0.69	1.015	2.678
0.94	1.11	0.49	4.032
1.07	1.25	0.659	0.751
0.55	0.92	0.569	3.151
2.48	0.48	0.297	1.381
1.66	0.87	1.925	0.966
2.5	0.53	0.723	1.019
1.23	0.71	1.134	1.53
0.72	1.15	0.766	1.442
0.5	1.95	0.909	3.873
1.19	4.42	1.354	1.303
1.68	0.7	0.983	0.668
1.62	2.11	0.238	2.318
0.49	0.53	0.24	0.637
0.65	0.73	1.084	3.49
0.46	9.82	0.398	2.624
1.09	1.81	0.536	1.727
0.49	0.47	1.19	2.714
0.49	1.49	0.629	0.7
1	0.96	0.402	0.997
0.47	8.9	2.951	0.55
0.52	7.31	0.678	0.482
0.9	0.73	0.516	1.519
0.94	3.58	0.266	1.227
0.89	0.73	1.011	2.411
1.16	0.55	0.825	2.446
0.88	4.19	1.219	6.741
1.47	2.99	1.565	0.769
0.94	2.27	1.029	0.732
2.36	0.71	0.231	3.429
0.72	3.74	0.192	1.331
1.12	1.51	1.345	2.237
1.25	2.7	0.238	3.873
2.05	1.42	0.681	2.092
0.57	2.19	1.237	1.48
0.75	0.92	0.42	2.966
1.78	1.73	0.666	2.922
1.77	0.89	0.329	1.562
1.26	1.66	0.758	2.718
4.67	0.45	0.65	1.453
1.99	1.71	0.397	1.033
1.49	1.78	0.608	2.597
1.45	0.56	0.615	0.923
3.3	1.2	0.732	2.741
1.32	2.28	0.329	1.314
1.61	0.54	0.368	1.403
0.94	2.16	0.298	2.301
1.01	0.4	0.339	1.87
0.48	1.51	0.24	0.769
1.61	0.7	0.402	4.394
1.4	0.67	0.2	1.275
1.23	0.53	0.311	0.964
2.26	1.74	0.304	1.431
0.6	1.32	0.402	1.201
0.91	4.51	0.448	0.671
0.65	1.44	0.707	0.702
0.97	1.12	0.398	0.881
0.71	1.07	0.504	0.619
1.76	1.38	0.601	1.49
1.86	0.57	0.668	0.763
0.87	0.23	0.703	3.018
1.01	0.98	1.885	4.253
0.67	0.65	0.491	1.428
0.78	1.01	0.76	1.196
0.76	0.68	0.513	2.965
0.75	2.3	0.606	0.946
0.78	1.06	0.654	2.231
0.99	1.28	0.422	1.691
0.5	1.76	0.466	3
0.71		0.978	2.141
2.01	2.48	0.545	2.842
1.64	0.88	0.304	3.399
1.4	0.44	0.635	1.574
1.01	1.77	0.376	0.33
1.02	0.57	0.531	1.284
2.24	1.1	0.459	1.302
0.93	1.45	0.545	4.141
3.66	1.45	0.468	2.718
1.46	1.08	0.494	0.978
2.49	0.82	0.442	0.908
0.7	0.94	0.318	1.233
0.74	1.73	1.406	3.938
1.06	1.05	0.933	3.488
0.32	0.65	2.255	2.246
5.03	1.63	0.43	2.077
3.28	2.76	0.583	4.681
0.98	0.64	1.101	1.08
1.02	0.7	0.978	1.159
1.1	3.99	0.515	3.621
0.79	1.77	0.486	2.188
	1.9	1.051	7.192
	1.35	0.411	1.639
	0.96	1.264	3.625
0.44	1.35	0.858	5.25
0.74	0.47	0.769	4.061
0.98	3.14	0.529	2.011
0.27	2.79	0.993	2.866
0.67	2.02	0.848	1.148
0.89	0.71	1.404	3.854
1.74	4.58	1.197	3.212
0.65	0.57	0.738	1.938
0.65	1.52	0.875	3.293
0.5	3.75	0.769	1.379
0.49	4.05	0.384	3.591
0.78	1.49	0.822	2.784
0.22	1.32	0.9	6.764
0.92	0.83	0.264	1.094
0.52	1.6	1.079	2.561
0.95	1.5	0.845	2.879
0.93	2.36	0.999	4.399
0.49	1.11	0.981	1.091
0.74	0.36	0.633	1.885
0.69	1.86	0.894	4.448
0.91	2.2	0.522	3.695
0.52	6.24	0.817	3.099
0.47	1.8	0.211	3.877
0.69	3.02	0.531	1.901
0.7	4.01	0.629	7.003
0.74	0.94	1.219	8.62
1.31	2.72	0.804	4.512
0.75	0.8	0.826	2.846
1.06	1.04	0.355	4.648
1.04	1.13	0.494	2.387
0.66	2.04	0.783	6.284
0.74	1.27	0.448	1.384
0.89	1.02	0.737	0.662
1.36		0.266	8.362
1.31	3.21	0.627	2.551
0.65	0.72	0.388	0.771
1.4	2.14	0.641	0.824
0.22	1	0.536	1.005
2.76	2.71	0.495	0.88
0.24	0.77	0.339	2.136
0.44	2.71	0.35	0.633
0.69	1.44	0.844	2.149
0.38	3.12	0.71	2.275
0.87	2.87	1.042	5.072
0.89	2.89	2.531	1.695
0.95	1.67	1.052	1.259
1.95	0.75	0.487	3.792
0.94	0.67	1.572	3.701
0.47	0.35	0.818	0.945
0.52	0.99	1.712	2.071
0.78	0.34	0.608	2.013
0.7	0.99	1.418	2.835
1.71	0.4	0.914	1.042
1.53	1.19	0.408	3.191
1	0.65	0.663	1.426
0.44	1.61	1.098	4.027
0.91	0.74	0.329	3.006
0.84	2.03	0.383	2.801
0.97	1.52	0.355	2.342
1.15	3.18	0.329	2.824
1.62	0.87	0.642	2.99
0.96	0.97	0.364	1.17
0.67	1.06	0.409	2.912
1.25	1	1.021	5.523
0.82	2.3	1.024	3.397
0.77	4.2	0.792	3.53
1.54	1.22	0.515	0.925
0.89	1.03	0.468	2.579
0.47	2.44	0.619	0.753
0.24	2.93	0.324	0.84
4.06	1	0.606	0.561
0.52	0.86	0.283	3.375
0.86	0.85	0.679	5.192
0.45	1.06	0.83	2.686
0.69	0.69	0.56	3.488
0.52	3.14	0.43	1.706
0.5	1.34	0.679	1.685
1.48	3.32	0.793
1.39	1.01	0.567	1.441
0.74	0.83	0.608	0.803
0.45	0.96	0.575	2.101
1	1.31	0.589	2.008
0.74	1.62	0.847	2.627
0.78	1.13	1.071	1.233
1.57	1.8	0.515	0.89
2.15	1.18	1.566	0.514
0.77		0.536	2.735
1.45	2.92	0.654	3.645
0.71	1.15	0.654	0.686
1.44	1.4	0.386	1.251
0.99	1.25	0.679	6.012
1.96	1.19	0.705	5.964
0.52	0.71	0.87	1.563
0.46	1.99	1.015	0.652
0.89	8.17	1.379	1.507
1.38	3.2	0.582	1.408
1.02	0.51	0.764	0.72
0.8	1.64	0.48	4.42
0.52	0.65	0.532	1.949
1.21	3.34	0.324	3.534
0.67	1.38	0.503	1.372
0.67	0.97	1.318	5.397
0.78	1.87	0.685	1.025
1.06	1.08	0.707	4.623
1.41	2.42	0.331	1.775
0.72	1.5	0.704	2.059
0.75	6.72	0.802	1.775
0.85	0.83	1.576	7.854
0.5	1.13	0.298	1.702
1.43	1.08	0.965	2.662
1.05	1.2	0.417	3.032
0.79	0.98	0.744	2.381
0.72	1.47	1.423	3.107
1.28	1.23	1.94	1.499
0.71	1.83	0.654	3.524
0.5	0.49	0.688	2.406
0.24	0.68	1.608	6.188
0.5	1.48	0.45	0.916
0.49	3.48	0.192	0.659
0.71	0.85	0.313	0.575
0.93	0.23	0.283	1.484
1.18	0.86	0.389	2.747
0.97	0.68	0.561	0.58
0.27	1.1	1.079	1.328
2.39	0.54	0.74	2.015
0.22	0.71	0.816	1.676
1.25	1.16	0.336	1.708
0.7	0.48	0.459	3.193
0.44	0.66	0.295	1.235
2.11	1.96	0.703	2.224
0.62	0.95	0.355	0.987
0.71	0.76	0.884	0.738
1.69	0.75	0.652	0.841
0.99	0.81	0.563	5.714
0.52	0.61	0.283	0.622
1.35	9.19	1.127	4.082
1.45	0.76	1.823	4.399
2.68	3.13	1.991	1.521
0.74	4.4	0.89	1.013
0.95	4.19	0.504	0.661
1.18	1.31	0.824	0.561
0.9	1.49	0.729	3.399
1.13	0.51	0.743	1.336
1.82	1.15	0.797	1.252
0.93	0.78	0.448	1.351
1.54	0.58	0.475	1.871
1.43	1.05	0.536	5.487
0.44	1.04	0.629	0.531
1	2.76	0.461	0.603
0.43	2.76	1.415	0.468
1.33	4.54	0.402	0.458
3.83	0.68	0.466	1.114
0.83	2.04	0.329	0.649
1.15	1.72	0.559	0.993
2.8	1.27	0.834	2.507
0.44	0.34	0.659	0.844
1.31	1.55	0.563	1.049
1.25	0.5	2.216	1.053
1.51	2.34	0.879	2.22
0.88	2.89	0.395	4.142
1.62	0.16	0.43	0.629
0.74	1.65	0.844	1.068
0.82	3.64	0.517	1.359
0.72	5.62	0.545	1.62
1.2	1.25	0.472	0.582
1.5	1.78	0.629	1.082
1.1	10.04	0.783	2.444
0.55	3.62	0.376	1.219
	1.24	0.562	1.287
	1.46	0.397	1.58
	6.6	0.713	1.259
1.65	4.32	0.443	0.584
1.52	1.69	0.266	2.692
3.86	2.14	0.468	1.102
0.66	4.08	0.816	2.707
1.61	2.91	0.329	1.558
2.35	2.02	0.897	5.277
2.01	0.65	0.686	4.223
2.93	2.84	0.295	0.659
1.65	7.39	0.24	1.905
1.87	3.54	0.475	0.502
2.02	2.31	0.297	0.459
0.3	1.29	0.241	2.142
0.36	0.42	0.297	1.054
4.83	6.82	0.663	3.282
0.93	0.8	1.213	3.659
0.94	1.07	0.233	2.859
1.83	1.52	1.525	2.194
0.88	0.67	0.177	3.081
3.44	1.05	0.24	1.287
0.69	0.89	0.896	1.762
2.69	0.83	0.973	1.187
0.69	2	1.04	0.773
1.38	1.66	0.401	1.573
2.24	1.97	1.055	2.097
0.73	1.55	0.85	2.005
2.27	1.13	0.355	0.565
1.38	0.56	0.272	1.116
1.32	0.51	1.033	1.103
1.29	0.79	2.661	1.161
1.69	0.99	0.569	4.442
0.62	0.92	1.268	2.092
0.32	0.68	0.459	3.847
0.65	0.61	1.096	2.003
0.63	0.39	0.61	2.907
0.36	0.36	0.313	2.542
0.69	0.43	0.723	0.982
0.67	0.93	0.759	1.562
0.62	0.4	0.589	3.31
0.95	0.47	0.357	3.167
0.69	0.51	0.368	6.33
0.36	1.46	0.56	1.304
0.36	1.44	0.513	1.303
0.32	3.71	0.662	2.483
2.6	0.82	0.443	5.915
1.29	3.2	0.575	1.324
1.3	0.56	0.419	7.363
0.6	0.45	0.502	4.081
0.62	0.55	0.56	1.572
1.02	1.57	0.608	0.716
1.62	1.44	0.515	5.755
2.69	3.12	0.792	3.258
0.3	4.92	0.569	1.087
1.32	1.56	0.84	0.904
1.24	0.65	0.872	1.992
1.35	0.77	1.273	0.443
1.28	3.23	0.74	0.636
0.26	0.9	1.101	1.065
0.43	4.94	0.726	2.097
0.66	1.27	1.837	0.758
0.73	3.91	0.885	3.076
0.36	3.67	1.685	3.82
0.36	3.52	0.705	0.959
0.32	1.98	0.65	0.723
2	3.74	1.505	1.304
0.32	2.11	0.87	0.899
1.52	1.71	0.667	2.689
0.96	1.78	0.849	1.45
1.09	1.16	0.695	6.67
0.63	3.21	0.49	1.177
1.83	0.88	0.475	5.952
1.01	1.43	0.865	1.344
1.16	1.54	1.235	3.02
0.99	2.4	1.807	1.682
0.66	0.93	0.43	1.359
0.67	1.64	1.625	0.856
0.32	0.65	0.844	0.521
0.36	0.45	0.666	1.211
0.23		0.747	0.548
0.59	0.75	0.266	1.035
0.32	2.8	0.768	1.919
0.36	4.99	1.119	1.1
2.69	6.73	0.304	0.991
0.65	1.72	0.304	1.81
1.74	1.96	0.376	2.702
1.36	1.09	0.364	1.727
2.28	0.77	0.329	0.54
0.73	1.36	0.494	0.594
1.77	3.03	2.097	1.306
0.67	0.66	0.503	5.724
0.73	6.67	1.323	1.282
0.72	5.23	0.561	5.424
1.66	1.13	0.766	4.903
1.64	8.59	0.667	5.149
1.09	6.76	0.266	1.877
1.19	12.84	0.331	2.145
0.84	1.93	0.559	1.267
0.48	3.28	0.667	4.486
0.98	1.54	0.417	13.43
1.53	1.43	0.297	0.923
0.55	4.63	1.069	0.74
1.21	1.4	0.494	1.627
1.23	0.87	0.413	2.237
0.74	0.69	0.663	3.329
8.98	0.89	0.545	1.774
1.04	0.69	1.159	2.716
0.83	3.56	0.875	2.732
4.15	0.68	0.482	5.215
0.67	1.5	0.374	5.531
2.31	1.26	0.577	3.219
5.13	2.05	0.841	3.052
2.61	1.8	0.309	7.451
5.08	1.96	0.275	1.851
2.91	1.05	0.747	3.576
2.28	1.61	1.428	2.793
3.03	1.78	0.207	1.134
1.25	3.51	0.872	2.644
3.09	2.5	0.336	1.082
0.75	1.49	0.488	3.435
2.47	0.52	0.384	7.379
1.06	8.37	0.463	3.075
0.69	1.08	0.824
0.71	5.91	1.308
2.2	2.33	0.238
2.81	2.12	0.304
0.45	8.93	0.386
0.65	7.43	0.76
0.78	3.1	0.468
1.45	6.11	0.583
0.7		0.792
0.99	1.38	0.503
0.95	0.92	0.833
0.7	3.38	0.251
1.02	2.29	0.458
1.26	5.32	0.613
2.58	4.84	0.443
0.66	2.79	0.594
0.49	2.04	0.587
0.5	0.32	0.35
0.48	1.94	0.751
1.44	0.78	0.613
0.86	0.67	1.026
2.15	1.75	0.398
0.68	1.46	0.686
3.48	0.27	0.463
1.1	0.44	0.356
4.28	1.11	0.679
1.64	0.31	0.909
1.75	0.63	0.969
1.15	2.33	0.723
1.39	0.92	1.287
0.98	0.54	0.147
0.44	5.86	0.759
1.65	0.94	0.443
0.69	0.42	0.373
0.88	0.53	0.377
0.62	0.39	0.513
1.4	2.52	0.699
0.74	0.64	0.796
31.6	0.41	0.626
	1.37	0.257
	0.82	0.466
	1.01	0.384
4.11	1.14	0.666
4	0.92	0.208
0.74	1.14	0.528
2.56	1.45	0.576
3.05	1.85	0.667
0.5	1.13	0.584
1.14	0.95	0.792
2.88	0.8	0.356
2.02	0.99	0.475
0.94	1.75	0.659
1.23	1.85	0.652
0.9	1.89	0.548
1.29	0.98	0.676
1.47	0.3	0.634
5.39	0.95	1.029
3.13	1.99	0.606
2.55	0.4	0.428
0.71	0.66	0.355
0.5	0.88	0.443
0.44	0.49	0.792
0.79	0.7	0.865
1.24	1.31	0.459
0.76	3.52	0.655
3.46	2.81	0.354
2.45	1.87	0.668
4.89	1.82	0.498
1.25	2.89	1.136
0.27	4.3	1.341
0.52	2.11	0.265
3.15	1.05	0.296
1.77	0.39	0.602
1.75	0.98	0.264
0.64	0.72	0.308
0.71	0.84	0.389
1.78	0.28	0.203
1.29	0.86	0.354
1.69	0.67	0.396
3.37	0.64	0.281
1.02	0.77	0.575
0.9	2.72	0.298
1.82	1.18	0.238
3.92	1.37	0.608
1.02	1.7	0.336
0.67	0.52	0.356
0.49	0.74	0.233
0.75	0.81	0.494
2.81	0.7	0.49
1.72	1.05	0.515
1.47	0.82	0.389
0.52	0.59	0.436
0.83	0.83	1.157
5.49		0.396
2.64	5.49	2.158
0.73	3.49	0.619
0.44	3.41	0.981
0.71	2.79	1.036
6.9	5.8	1.969
3.14	3.36	0.619
4.32	2.26	0.549
1.02	0.63	0.257
1.14	1.66	0.403
1.41	3.25	0.571
4.49	0.86	1.491
1.68	1.76	0.328
1.2	3.45	0.522
0.68	7.87	0.591
3.47	2.38	0.158
0.66	3.16	0.677
1.26	1.64	0.625
1.54	1.2	0.506
0.83	1.17	0.433
0.97	0.8	0.515
1.59	1.38	0.283
0.27	0.38	0.49
4.93	1.24	0.339
2.68	4.26	0.422
1.55	1.98	0.732
1.37	3.79	0.515
3.82	4.61	0.494
0.42	1.93	0.426
2.22	2.73	0.44
2.64	4.18	0.203
2.43	0.46	0.981
2.43	0.43	0.472
3.02	4.42	0.662
0.55	2.41	1.16
7.23	2.53	0.363
2.19	2.54	0.451
1.42	10.45	0.418
0.94	5.82	1.067
2.5	2.08	0.47
1.83	1.54	0.652
1.27	0.48	0.606
1.76	1.36	0.413
2.63	7.42	0.432
1.24	0.82	0.527
1.63	0.96	0.475
2.76	0.6	0.689
1.63	0.4	0.335
1.48	3.62	0.44
2.16	2.97	0.389
2.65	3.06	0.275
4.14	0.87	0.354
1.09	1.73	0.329
1.19	7.34	0.203
0.69	9.11	0.549
5.42	2.65	0.373
0.79	2.24	0.552
0.95	1.32	0.531
0.99	2.46	1.449
0.71	3.12	0.467
1.02	1.19	1.261
2.12	4.05	1.093
0.78	1.97	0.604
1.57	3.33	1.089
0.55	4.9	0.453
2.4	1.65	1.575
0.38	1.35	0.796
	1.75	0.77
	3.5	1.024
	5.32	0.286
6.6	1.57	0.98
1.15	7.21	0.835
2.44	0.82	0.774
5.32	0.27	0.396
1.23	0.63	0.549
0.46	1.67	0.994
0.75	1.4	0.638
0.98		0.759
0.44	0.96	1.258
0.52	0.45	0.426
0.5	2.62	1.168
0.46	2.4
0.77	2.67
1.96	2.74
0.74	0.55
5.12	0.7
2.22	0.44
1.44	1.88
0.93	1.29
0.27	2.24
0.75	1.07
1.51	0.75
0.91	3.34
0.24	0.85
0.22	2.48
1.14	0.31
0.73	0.65
0.84	1.15
1.8
1.12	1.84
1.75	1.7
0.7	0.54
0.67	1.16
0.44	2.28
1.25	1.18
0.47	1.97
3.86	2.34
2.99	1.64
0.5	0.95
0.55	5.64
1.21	3.46
0.9	0.32
1.46	2.28
1.03	1.11
1.6	0.64
1.58	0.33
0.74	0.8
0.24	2.83
1.44	0.55
0.52	0.5
2.61	0.67
0.89	1.82
0.27	0.28
1.65	1.08
0.67	1.43
1.02	0.94
0.44	1.14
2.65	1.22
1.44	2.97
1.53	1.5
0.98	1.24
7.88	1.52
1.9	2.35
0.49	2.08
1.07	1.32
0.49	1.63
1.74	0.94
2.21	0.42
2.64	5.17
0.76	2.65
0.75	13.22
1.7	4.14
2.12	0.94
0.52	6.31
0.9	6.94
1.24	5.75
3.23	1.19
2.62	1.29
1.53	0.46
2.4	1.9
1.3	3.13
	0.53
	1.4
	0.67
0.99	1.3
2.92	1.21
0.52	0.96
1.78	1.11
0.72	0.61
1.01	3.52
0.69	4.5
0.96	1.22
0.74	1.11
1.43
0.22	1.81
2.47	4.8
1.06	0.8
1.03	1.54
0.82	5.22
0.76	0.96
0.44	0.31
0.52	1.65
0.5	1.52
1.03	1.91
1.21	1.37
1.16	0.44
0.71	4.33
1.43	0.63
1.41	3.32
0.73	2.18
1.36	1.77
1.17
1.27	3.74
0.71	0.55
0.97	0.35
0.47	4.35
0.91	3.75
0.78	1.18
0.49	3.88
0.7	2.87
0.76	0.51
0.69	1.91
0.69	1.85
1.59	1.22
0.52	3.27
1.27	0.73
0.9	2.05
1.63	0.8
1.6	0.8
0.55	0.47
1.1	1.4
0.9	0.64
0.69	2.17
0.71	0.57
1.7	0.59
0.95	0.82
0.45	0.84
0.24	0.87
0.98	0.8
1.24	0.66
0.66	0.6
1.14	0.6
0.44	1.53
0.67	2.04
0.49	1.82
0.44	3.22
0.92	3.06
1.21	0.45
0.22	0.39
0.59	2.09
0.76	0.93
0.72	1.3
1.6	0.84
0.44	1.91
0.67	1.48
0.55	2.85
1.02	0.57
1.42	0.95
1.31	0.79
0.39	1.08
0.74	2.26
0.48	2.03
0.52	0.63
0.78	0.71
0.63	0.41
0.89	0.99
0.52	0.75
0.52	0.57
0.7	0.66
0.95	1.12
0.79	1.45
1.31	0.8
0.46	0.72
0.91	1.64
1.04	1.2
1.02	1.35
0.71	1.86
0.68	2.22
0.52	0.73
0.49	0.87
0.74	1.39
1.23
0.66	1.96
0.48	2.07
0.37	1.91
0.73	2.04
0.46	1.44
1.04	7.1
0.95	0.47
1.26	0.55
1.78	3.15
1.63	1.43
0.46	1.66
0.5	0.83
0.76	1.49
0.66	1.18
0.43	2.86
1.8	1.56
0.89	1.66
0.98	2.22
0.75	1.54
1.01	2.23
0.85	0.95
0.47	1.55
	2.49
	1.35
	0.68
2	0.71
0.24	0.82
1.22	1.04
1.43	0.57
1.05	0.57
0.97	0.86
1.5	0.36
1.52	1.99
0.82	0.95
0.75	3.34
1.97	1.78
0.99	0.47
1.13	0.69
0.71	1.5
2.82	1.75
1.89	1.67
2.35
1.16	1.82
1.56	0.97
1.1	3.28
0.55	1.39
0.98	0.47
	0.57
	0.4
	1.49
6.23	0.87
3.62	0.55
4.62	3.84
1.21	1.26
0.52	0.66
1.28	2.14
0.66	4.44
0.75	2.96
1.25	1.01
0.94	1.93
6.64	1.38
5.33	0.7
0.24	1.26
0.47	2.86
6.6	1.6
1.49	1.06
1.52	1.42
3.67	2.65
1.6	2.87
4.32	0.95
2.05	0.82
1.25	0.69
0.72	0.8
0.46	0.84
3.62	0.95
0.5	1.14
2.65	1.55
0.5	1.13
1.32	0.86
3.29	0.57
2.02	0.7
10.21	0.93
1.12	0.74
0.93	0.82
1.94	0.71
2.96	1.37
1.93	2.39
0.99	0.86
0.95	1.4
1.87	0.96
2.27	0.92
1.23
0.88	2.54
1.04	0.77
0.4	0.93
1.37	1.45
0.52	0.55
0.46	1.41
0.45	1.04
8.75	0.95
	1.01
	3.37
	1.87
0.78	3.38
0.55	0.42
0.78	0.37
2.56	0.76
2.43	1.64
1.16	0.84
4.63	0.55
1.1	0.55
1.26	0.92
2.86	1.39
2.64	0.77
0.79	0.64
1.49	3.22
0.48	1.4
3.53	5.7
1.06	1.61
0.74	0.88
2.03	1.64
0.93	2.88
0.79	4.56
0.44	0.6
0.98	1.5
0.75	1.41
1.29	0.6
1.13	3.33
1.92	2.39
0.89	4.56
0.7	1.2
1.24	0.99
0.75	2.13
0.72	0.91
0.55	0.69
0.82	0.54
1.03	0.56
1.01	0.56
0.72	0.74
0.52	1.03
1.78	2.22
3.26	2.1
1.38	3.17
1.26	2.92
0.77	1.95
0.75	5.47
0.99	2.63
1.46	2.18
1.2	6.43
1.27	3.98
0.74	2.53
0.92	4.02
0.75	1.08
1.34	3.65
1.24	2.47
0.91	1.5
1.04	1.85
1	1.14
3.65	2.55
0.68	0.77
0.95	3.6
0.72	2.33
0.99	2.54
0.51	2.8
1.17	1.97
1.23	1.07
1.2	0.83
1.19	2.37
1.04	2.52
0.51
1.67	1.3
2.71	1.28
2.15	5.48
3.63	0.78
1.7	1.09
0.52	1.94
3.32	3.71
1.18	1.88
1.3	1.74
1.91	2.49
2.05	6.59
0.55	1.11
0.23	1.71
0.78	1.93
1.12	0.84
0.93	2.28
1.03	2.89
3.64	3.19
3.64	5.63
0.96	1.28
2.07	2.3
1.69	1.59
1.53	3.5
1.73	0.9
3.29	3.47
1.53	0.75
0.65	0.49
0.79	0.65
1.43	0.79
1.36	0.58
1.22	7.68
0.75	1.2
1.29	4.18
1.04	1.07
0.94	5.26
0.99	6.55
0.76	1.15
1.67	1.15
0.94	1.05
1.19	1.62
2.08	1.29
0.49	3.45
1.63	1.16
0.99	5.26
0.77	1.23
1.76	3.38
0.56	0.64
1.76	1.31
0.96	0.71
0.64	1.36
0.56	1.13
0.77	1.46
0.95	1.89
1.26	1.38
1.48	0.97
1.6	0.4
0.69	1.53
2.67	1.03
0.75	1.81
1.01
0.75	0.78
0.78	1.14
0.47	1.54
1.44	1.28
1.27	1.19
1.63	0.57
1.95	0.83
1.15	1.32
2.23	0.54
3.31	1.69
0.25	1.9
0.93	3.97
0.47	1.1
1.22	3.71
1.61	2.21
1.35	0.8
0.49	1.79
1.16	0.61
0.98	1.52
0.71	1.68
0.64	2.81
0.73	2.3
2.14	1.35
1.43	0.69
0.72	0.85
0.47	0.47
0.5	0.66
0.72	3.86
0.25	3.66
1.36	1.03
1.05	0.54
3.15	2.49
1.69	4.37
1.32	2.71
1.79	2.3
1.2	1.68
2.25	2.38
1.87	0.47
	1.79
	4.15
	0.99
2.84	0.51
1.17	1.38
0.75	0.42
0.74	1.16
1.43	1.27
1.04	0.64
1.25	0.53
1.46	1.28
0.79	1.2
0.8	0.3
1	3.97
0.97	1.27
1.41	0.97
1.41	0.75
1.19	1.08
0.49	5.33
1.01	0.87
1	0.87
0.95	0.85
0.99	1.71
1.24	1.04
0.99	3.77
0.47	2.66
2.2	0.63
0.95	0.34
1.92	1.77
0.95	3.92
0.51	2.62
0.55	1.09
1.31
0.75	1.49
1.27	1.38
	2
	2.56
	7.33
0.74	3.68
0.73	1
1.98	0.57
1.41	2.31
0.78	3.41
1.18	2.22
0.74	0.48
1.23	1.82
1.16	5.57
0.94	4.04
1.19	4.59
0.92	2.28
0.75	3.04
0.52	1.44
0.27	1.72
0.96	1.63
0.55	1.82
0.98	1.52
4.62	5.12
1	2.07
1.99	3.87
0.49	1.61
0.72	3.36
0.92	0.62
0.95	5.6
2.42	0.87
0.71	1.6
0.75	10.17
0.94	4.08
1.22	6.97
0.49	1.15
1.7	1.38
2.02	1.91
0.75	2.74
0.72
0.95	1.63
0.79	0.42
0.47	1.92
0.9	0.88
0.95	2.26
0.97	8.11
1.03	2.1
0.61	4.69
1.23	0.72
0.99	1.6
2.14	5.82
1.01	1.26
0.94	4.06
0.47	1.79
2.32	7.2
1.19	2.29
0.52	4.19
1.67	2.22
1.81	3.88
1.2	0.81
0.99	1.26
0.68	2.99
0.52	0.94
0.49	2.33
1.13	3.11
0.5	1.84
0.75	0.78
0.97	0.71
0.49	1.22
1.18	4.65
0.97	3.97
0.74	2.36
1.1	2.76
0.71	1.36
0.99	1.16
	2.01
	9.91
	6.7
0.78	4.21
0.75	1.51
0.74	4.87
0.94	0.93
0.73	2.14
1.58	1.65
0.99	1.24
0.49	1.99
0.91	1.56
0.89	0.44
1.12	2.12
1.51	2.91
0.89	2.58
0.74	0.78
0.94	1.86
0.87	8.03
0.79	3.02
0.99	3.12
1.13	4.36
0.66	1.78
0.74	0.76
1.01	1.36
1.19	5.07
0.66	9.7
0.96	2.14
1.18	1.61
0.52	1.68
1.21	1.9
0.98
1.18	0.78
0.7	0.63
0.49	1.12
0.5	1.44
0.67	1.68
1.26	3.04
0.88	1.25
0.92	2.07
0.49	1.03
0.71	1
1.02	0.78
0.78	2.23
0.47	2.63
1.29	5.02
1.2	4.58
2.02	1.5
1.12	1.25
1.38	3.54
1.39	0.72
1.14	0.83
1.12	0.41
1.25	0.42
0.45	0.57
1.34	1.92
0.55	1.12
1.38	2.58
0.66	2.21
1.14	2.39
0.96	3.05
0.87	1.47
0.62	0.66
0.89	1.34
1.09	0.65
1.18	0.84
1.33	1.53
1.34	1.31
0.71
0.77	1.01
0.77	1.9
1.69	0.74
1.14	0.7
1.09	1.9
0.65	2.95
0.84	6.73
1.16	2.72
1.56	3.19
0.82	1.57
0.89	1.78
0.65	0.75
1.79	5.06
0.71	0.94
0.67	0.99
0.96	2.32
0.93	11.58
1.22	2.41
1.38	1.96
0.47	2.28
1.32	1.13
1.4	1.26
1.21	0.75
1.85	0.59
0.78	4.01
0.69	2.6
0.96	4.68
	0.84
	4.79
	0.9
1.18	2.37
4.07	1.11
0.71	1.32
1.02	1.01
0.5	1.7
0.52	1.16
0.44	3.37
[truncated: 311 more rows]

## Sheet: Figure 3c
Control Basal	Kir2.1 Basal	Control shRNA Basal	Lphn3 shRNA Basal
0.332765	0.508531	0.059465	0.163025
0.285937	0.278919	0.296143	0.224437
0.292142	0.487054	0.156389	0.101038
0.197114	0.234296	0.205061	0.28298
0.37961	0.210099	0.070037	0.157868
0.15475	0.351515	0.199152	0.366892
0.240945	0.592941	0.562062	0.204223
	0.35643	0.168608	0.367152
0.226741	0.328449	0.392738	0.3403
0.211212	0.209138	0.149761	0.314924
0.291955	0.215579	0.145047	0.432257
	0.225593	0.390099	0.45469
0.400278		0.144662	0.543279
0.373875	0.337837	0.408336	0.43365
0.367784	0.445171	0.437364	0.996208
0.316563	0.518519	0.133757	0.289707
	0.337414	0.220174	0.274388
0.421312		0.240731	0.235131
0.465716	0.396597	0.243601	0.660129
	0.358554	0.140847	0.361971
0.0966782	0.505543	0.225538	0.287555
0.21876	0.718891	0.059007	0.315327
0.201044	0.428666	0.142568	0.180846
0.0273544		0.073992	0.324476
0.0893796	0.456919	0.112573	0.207175
	0.0881685	0.030405	0.518609
0.46257	0.211109	0.170057	0.529026
0.402939	0.238721	0.131916	0.441975
0.440761	0.23356	0.1939	0.511221
	0.275648	0.105422	0.145361
0.241228	0.717934	0.211031	0.182941
0.276394	0.488591	0.224265	0.39411
	0.214518	0.01973	0.39723
0.209298	0.293877	0.147413	0.249487
0.205514	0.258626	0.151871	0.202226
0.226419		0.135605	0.293746
0.202399	0.456919	0.110924	0.293423
0.214142	0.0881685	0.099536	0.636046
0.217216	0.211109	0.047625	0.563816
	0.238721	0.094224	0.274894
0.0890208	0.23356	0.214715	0.487144
0.198329	0.275648	0.05069	0.559529
0.199283	0.717934	0.201595	0.440766
0.242303	0.488591	0.07309	0.232814
0.184446	0.214518	0.116251
	0.293877	0.15601	0.112556
0.206602	0.258626	0.090797	0.245853
0.242242		0.117025	0.305672
0.166105	0.348782		0.125064
0.154381	0.470571	0.107123	0.203071
	0.432233	0.039895	0.231689
0.184932	0.470571	0.061821	0.400048
0.230013	0.363886	0.056586	0.490599
0.150117	0.306128	0.038982	0.175848
0.218561	0.448111	0.060387	0.182268
0.169849	0.162764	0.151337	0.642448
0.170934	0.345848	0.041233	0.424369
0.100451		0.098808
	0.371357	0.094848	0.477419
0.200191	0.351861	0.128483	0.296331
0.235452	0.509386	0.113854	0.370666
0.268657	0.387628	0.129693	0.539099
0.245393	0.378952	0.109707	0.461269
0.219505	0.331533	0.107929	0.3386
0.334777	0.305238	0.155223	0.380133
0.227662	0.28391	0.082889	0.646267
0.220045	0.457009	0.083454	0.393429
0.239883		0.196584	0.229722
	0.465681	0.266538	0.289095
0.0707146	0.45441	0.096177	0.343678
0.136407	0.403703	0.106986	0.328325
0.170641		0.086969	0.320557
0.0435876	0.318712	0.14333	0.201674
0.164001	0.434457	0.088019	0.472243
	0.392688	0.058942	0.315345
0.170622	0.430261	0.044178	0.474754
0.160303		0.088857	0.566977
0.20497	0.342248	0.087127	0.401629
		0.142512	0.43577
0.171739	0.236934	0.122111	0.446546
0.246575	0.462393	0.134789	0.520231
0.12527	0.538582	0.126172	0.252897
0.0785406	0.643908	0.011956	0.168267
0.0781705	0.535992	0.082811	0.290343
0.117997	0.371781	0.036624	0.310641
0.133367	0.395646	0.194355	0.095688
	0.440728		0.243208
0.221769		0.085849	0.266323
0.0879189	0.370998	0.095705	0.346163
0.308909	0.326517	0.144434	0.469563
0.239036	0.387557	0.06221	0.562182
0.152971	0.375622	0.173629	0.384626
0.287429	0.452254	0.034997	0.504091
0.307007	0.273018	0.140211	0.689106
0.326666		0.352951	0.442561
0.171835	0.200682	0.187069	0.289817
0.288677	0.427137	0.224197	0.394107
0.139873	0.239952	0.136003	0.510497
	0.32582	0.055151
0.279501	0.318651	0.215927	0.496123
0.212516	0.227522	0.117037	0.404768
	0.57847	0.239593	0.250482
0.0884135	0.236768	0.214611	0.229388
0.252019		0.106064	0.32061
0.222339	0.312927	0.257157	0.332605
	0.130612	0.209818	0.460784
0.260366	0.210212	0.180491	0.378557
	0.352348	0.181777	0.346263
0.421112	0.228143	0.128859	0.172697
0.307104		0.091074	0.241349
0.134226	0.410586	0.123402	0.25224
	0.289272	0.164262	0.440686
0.285254	0.226511	0.17871	0.485663
		0.071861	0.419667
0.231425	0.35751	0.045839	0.246073
0.194932	0.285309	0.052785	0.23942
0.234216	0.437601	0.050519	0.381477
0.25729	0.494351	0.092963	0.320133
0.290276	0.247547	0.087608	0.561318
0.106894	0.332586	0.070595	0.38582
	0.274013	0.142286	0.512624
0.173286	0.458286	0.050474	0.567451
0.231897	0.953778	0.136015	0.493455
		0.104868	0.553741
0.217331	0.432037	0.071771	0.353951
0.219475	0.574114	0.04896	0.314974
0.176697	0.464152		0.597017
0.142249	0.436137	0.160048	0.470959
	0.369243	0.212562	0.762196
0.199037	0.682413	0.076505	0.574141
0.157384		0.148039	0.308811
0.0599825	0.532967	0.103392	0.474606
0.185685	0.24586	0.190931
0.192433	0.317073	0.169177
0.18837	0.369192	0.141421
	0.324349	0.132227
0.124334		0.206357
0.347343	0.527593	0.018983
0.340173	0.350608	0.095951
	0.599625	0.059829
0.169149	0.461154	0.186509
0.196368	0.46462	0.122292
0.357178		0.165807
0.252332	0.22874	0.143731
	0.0863081	0.141969
0.239529		0.106155
0.0848624	0.267123	0.279401
0.279065	0.318307	0.233097
0.0646113	0.326476	0.185129
	0.974453	0.239623
0.17819	0.316934	0.054963
0.104575	0.568369	0.177902
0.220398		0.106302
0.21455	0.217324	0.079064
0.170648	0.477509	0.130388
	0.188544	0.134545
		0.066628
	0.246133	0.029278
	0.258524	0.137632
	0.32264	0.232567
	0.256523	0.0947
		0.061527
	0.360433	0.108061
	0.140607	0.080926
	0.20735	0.182138
		0.083129
	0.347864	0.27426
	0.423009	0.180292
		0.105879
	0.292953	0.043211
	0.361598	0.128754
	0.305282	0.166891
	0.608258
	0.4413
	0.346075
	0.32225
	0.598365
	0.497103
	0.644614
	0.457506
	0.379041
	0.343133
	0.31076
	0.29191
	0.296037
	0.264283
	0.48439
	0.386801
	0.350206
	0.273727
	0.481953
	0.39723
	1
	0.45491
	0.41729
	0.518273
	0.207311
	0.578662
	0.284476
	0.202814
	0.255398
	0.177854
	0.37524
	0.567736
	0.304667
	0.36304
	0.362923
	0.339934
	0.228791
	0.718618
	0.360511
	0.346905
	0.39364
	0.320109
	0.325784
	0.333251
	0.272269
	0.209977
	0.244961
	0.241099
	0.36527
	0.44027
	0.332217
	0.244152
	0.173051
	0.336259
	0.241534
	0.230098
	0.196796
	0.377602
	0.328096

[truncated: 53 more sheets: Figure 3e, Figure 3f, Figure 3h, Figure 3i, Figure 4c, Figure 4d, Figure 4f, Figure 4g, Figure 4i, Figure 4j, Figure 5c, Figure 6b, Figure 6c, Figure 6e, Figure 6f, Figure 6h, Figure 6i, Figure 7b, Figure 7c, Figure 7e …]
